# Supplementary material for: Avian Primordial Germ Cells Contribute to and Interact With the Extracellular Matrix During Early Migration
Source: Front Cell Dev Biol. 2019 Mar 28;7:35. doi: 10.3389/fcell.2019.00035 (PMC6447691; doi:10.3389/fcell.2019.00035)
Supplement: Table S1 — Japanese quail matrisome. [file Table_1.XLSX]

## Sheet: Table 1. Coturnix matrisome
Divided into (1) "Core matrisome" and (2) "Matrisome-associated" genes	Categories within groups - (1) Core matrisome: ECM, Collagens, Proteoglycans; (2) Matrisome-associated: ECM-related, Regulators, Secreted Factors	Gene symbol, official [Entrez Gene]	Coturnix Gene symbol, official [Entrez Gene]	Gene name [Entrez Gene]	Coturnix japonica 2.0 (GCF_001577835.1)	Coturnix japonica 2.0 (GCF_001577835.1)	Transcript identifiers [RefSeq] (order synchronized with 'RSP')	Protein identifiers [RefSeq] (order synchronized with 'RSN')
Division	Category	Gene Symbol	Gene Symbol	Gene Name	Gene ID	Genomic location	RSN	RSP
Core matrisome	ECM Glycoproteins	ABI3BP	ABI3BP	ABI family, member 3 (NESH) binding protein	107320777	NC_029516.1	XM_015877015	XP_015732501.1
Core matrisome	ECM Glycoproteins	ADIPOQ	ADIPOQ	adiponectin, C1Q and collagen domain containing	107317999	NC_029524.1	XM_015871312	XP_015726798.1
Core matrisome	ECM Glycoproteins	AEBP1	AEBP1	AE binding protein 1	107323663	NC_029537.1	XM_015882976	XP_015738460.1
Core matrisome	ECM Glycoproteins	AGRN	AGRN	agrin	107323511	NC_029536.1	XM_015882680	XP_015738166
Core matrisome	ECM Glycoproteins	BGLAP	BGLAP	bone gamma-carboxyglutamate (gla) protein	107312308	NC_029516.1	XM_015859615.1	XP_015715101
Core matrisome	ECM Glycoproteins	BMPER	BMPER	BMP binding endothelial regulator	107309894	NC_029517.1	XM_015855067.1	XP_015710551.1
Core matrisome	ECM Glycoproteins	CDCP2	CDCP2	CUB domain containing protein 2	107317715	NC_029523.1	XM_015870701.1	XP_015726187.1
Core matrisome	ECM Glycoproteins	CILP	CILP	cartilage intermediate layer protein, nucleotide pyrophosphohydrolase	107318896	NC_029525.1	XM_015873269.1	XP_015728755
Core matrisome	ECM Glycoproteins	CILP2	CILP2	cartilage intermediate layer protein 2	107325333	NC_029543.1	XM_015886069.1	XP_015741555
Core matrisome	ECM Glycoproteins	COCH	COCH	coagulation factor C homolog, cochlin (Limulus polyphemus)	107315031	NC_029520.1	XM_015864982.1	XP_015720468
Core matrisome	ECM Glycoproteins	COLQ	COLQ	collagen-like tail subunit (single strand of homotrimer) of asymmetric acetylcholinesterase	107309165	NC_029517.1	XM_015853707.1	XP_015709193
Core matrisome	ECM Glycoproteins	COMP	COMP	cartilage oligomeric matrix protein	107325349	NC_029543.1	XM_015886093.1	XP_015741579
Core matrisome	ECM Glycoproteins	CRELD1	CRELD1	cysteine-rich with EGF-like domains 1	107319973	NC_029527.1	XM_015875386.1	XP_015730872
Core matrisome	ECM Glycoproteins	CRELD2	CRELD2	cysteine-rich with EGF-like domains 2	107308277	NC_029516.1	XM_015852047.1	XP_015730872.1
Core matrisome	ECM Glycoproteins	CRIM1	CRIM1	cysteine rich transmembrane BMP regulator 1 (chordin-like)	107311287	NC_029518.1	XM_015857694.1	XP_015713179
Core matrisome	ECM Glycoproteins	CRISPLD1	CRISPLD1	cysteine-rich secretory protein LCCL domain containing 1	107310294	NC_029517.1	XM_015855807.1	XP_015711293
Core matrisome	ECM Glycoproteins	CRISPLD2	CRISPLD2	cysteine-rich secretory protein LCCL domain containing 2	107319366	NC_029526.1	XM_015874107.1	XP_015729593
Core matrisome	ECM Glycoproteins	CTGF	CTGF	connective tissue growth factor	107311757	NC_029518.1	XM_015858579.1	XP_015714065
Core matrisome	ECM Glycoproteins	CTHRC1	CTHRC1	collagen triple helix repeat containing 1	107310460	NC_029517.1	XM_015856149.1	XP_015711635
Core matrisome	ECM Glycoproteins	CYR61	CYR61	cysteine-rich, angiogenic inducer, 61	107317461	NC_029523.1	XM_015870176.1	XP_015725662
Core matrisome	ECM Glycoproteins	DMBT1	DMBT1	deleted in malignant brain tumors 1	107316227	NC_029521.1	XM_015867483.1	XP_015722969
Core matrisome	ECM Glycoproteins	DMP1	DMP1	dentin matrix acidic phosphoprotein 1	107313363	NC_029519.1	XM_015861515.1	XP_015717001
Core matrisome	ECM Glycoproteins	DPT	DPT	dermatopontin	107320480	NC_029516.1	XM_015876395.1	XP_015731881
Core matrisome	ECM Glycoproteins	ECM1	ECM1	extracellular matrix protein 1	107324533	NC_029540.1	XM_015884635.1	XP_015740121.
Core matrisome	ECM Glycoproteins	ECM2	ECM2	extracellular matrix protein 2, female organ and adipocyte specific	107319659	NC_029527.1	XM_015874669.1	XP_015730155
Core matrisome	ECM Glycoproteins	EDIL3	LOC107306518	EGF-like repeats and discoidin I-like domains 3	107306518	NC_029547.1	XM_015849756.1	XP_015705242
Core matrisome	ECM Glycoproteins	EFEMP1	EFEMP1	EGF-containing fibulin-like extracellular matrix protein 1	107310813	NC_029518.1	XM_015856797.1	XP_015712283.1
Core matrisome	ECM Glycoproteins	EGFLAM	EGFLAM	EGF-like, fibronectin type III and laminin G domains	107305857	NC_029547.1	XM_015848483.1	XP_015703969.1
Core matrisome	ECM Glycoproteins	ELN	ELN	elastin	107322692	NC_029534.1	XM_015880998.1	XP_015736484
Core matrisome	ECM Glycoproteins	EMID1	EMID1	EMI domain containing 1	107321520	NC_029530.1	XM_015878501.1	XP_015733986.1
Core matrisome	ECM Glycoproteins	EMILIN1	EMILIN1	elastin microfibril interfacer 1	107312315	NC_029518.1	XM_015859623.1	XP_015715109
Core matrisome	ECM Glycoproteins	EMILIN2	EMILIN2	elastin microfibril interfacer 2	107310015	NC_029517.1	XM_015855252.1	XP_015710738
Core matrisome	ECM Glycoproteins	EMILIN3	EMILIN3	elastin microfibril interfacer 3	107322903	NC_029535.1	XM_015881451.1	XP_015736937
Core matrisome	ECM Glycoproteins	FBLN1	FBLN1	fibulin 1	107317610	NC_029516.1	XM_015870504.1	XP_015725990.1
Core matrisome	ECM Glycoproteins	FBLN2	FBLN2	fibulin 2	107319716	NC_029527.1	XM_015874804.1	XP_015730290.1
Core matrisome	ECM Glycoproteins	FBLN5	FBLN5	fibulin 5	107315225	NC_029520.1	XM_015865344.1	XP_015720830.1
Core matrisome	ECM Glycoproteins	FBLN7	FBLN7	fibulin 7	107310750	NC_029518.1	XM_015856688.1	XP_015712174.1
Core matrisome	ECM Glycoproteins	FBN1	FBN1	fibrillin 1	107318754	NC_029525.1	XM_015872957.1	XP_015728443
Core matrisome	ECM Glycoproteins	FBN2	FBN2	fibrillin 2	107306465	NC_029547.1	XM_015849661.1	XP_015705146
Core matrisome	ECM Glycoproteins	FBN3	FBN3	fibrillin 3	107325586	NC_029543.1	XM_015886617.1	XP_015742103
Core matrisome	ECM Glycoproteins	FGA	FGA	fibrinogen alpha chain	107313035	NC_029519.1	XM_015860931.1	XP_015716417
Core matrisome	ECM Glycoproteins	FGB	FGB	fibrinogen beta chain	107313034	NC_029519.1	XM_015860929.1	XP_015716415
Core matrisome	ECM Glycoproteins	FGG	FGG	fibrinogen gamma chain	107313070	NC_029519.1	XM_015861008.1	XP_015716494
Core matrisome	ECM Glycoproteins	FGL1	FGL1	fibrinogen-like 1	107313712	NC_029519.1	XM_015862216.1	XP_015717701
Core matrisome	ECM Glycoproteins	FGL2	FGL2	fibrinogen-like 2	107323635	NC_029516.1	XM_015882966.1	XP_015738452
Core matrisome	ECM Glycoproteins	FN1	FN1	fibronectin 1	107316471	NC_029522.1	XM_015867978.1	XP_015723463
Core matrisome	ECM Glycoproteins	FNDC1	FNDC1	fibronectin type III domain containing 1	107311528	NC_029518.1	XM_015858070.1	XP_015713556
Core matrisome	ECM Glycoproteins	FNDC7	FNDC7	fibronectin type III domain containing 7	107317116	NC_029523.1	XM_015869388.1	XP_015724874.1
Core matrisome	ECM Glycoproteins	FRAS1	FRAS1	Fraser syndrome 1	107313175	NC_029519.1	XM_015861184.1	XP_015716670.1
Core matrisome	ECM Glycoproteins	GAS6	GAS6	growth arrest-specific 6	107306393	NC_029516.1	XM_015849516.1	XP_015705002.1
Core matrisome	ECM Glycoproteins	GLDN	GLDN	gliomedin	107318717	NC_029525.1	XM_015872886.1	XP_015728372.1
Core matrisome	ECM Glycoproteins	HMCN1	HMCN1	hemicentin 1	107317328	NC_029523.1	XM_015869887.1	XP_015725373.1
Core matrisome	ECM Glycoproteins	IBSP	IBSP	integrin-binding sialoprotein	107313331	NC_029519.1	XM_015861466.1	XP_015716952.1
Core matrisome	ECM Glycoproteins	IGFALS	IGFALS	insulin-like growth factor binding protein, acid labile subunit	107320889	NC_029529.1	XM_015877190.1	XP_015732676.1
Core matrisome	ECM Glycoproteins	IGFBP1	IGFBP1	insulin-like growth factor binding protein 1	107309795	NC_029517.1	XM_015854884.1	XP_015710370.1
Core matrisome	ECM Glycoproteins	IGFBP2	IGFBP2	insulin-like growth factor binding protein 2, 36kDa	107316830	NC_029522.1	XM_015868792.1	XP_015724278.1
Core matrisome	ECM Glycoproteins	IGFBP3	IGFBP3	insulin-like growth factor binding protein 3	107309787	NC_029517.1	XM_015854870.1	XP_015710356.1
Core matrisome	ECM Glycoproteins	IGFBP4	IGFBP4	insulin-like growth factor binding protein 4	107325255	NC_029542.1	XM_015885940.1	XP_015741426.1
Core matrisome	ECM Glycoproteins	IGFBP5	IGFBP5	insulin-like growth factor binding protein 5	107316831	NC_029522.1	XM_015868794.1	XP_015724280.1
Core matrisome	ECM Glycoproteins	IGFBP7	IGFBP7	insulin-like growth factor binding protein 7	107313406	NC_029519.1	XM_015861577.1	XP_015717063.1
Core matrisome	ECM Glycoproteins	IGSF10	IGSF10	immunoglobulin superfamily, member 10	107318390	NC_029524.1	XM_015872144.1	XP_015727630.1
Core matrisome	ECM Glycoproteins	LAMA1	LAMA1	laminin, alpha 1	107310030	NC_029517.1	XM_015855286.1	XP_015710772.1
Core matrisome	ECM Glycoproteins	LAMA2	LAMA2	laminin, alpha 2	107311739	NC_029518.1	XM_015858543.1	XP_015714029.1
Core matrisome	ECM Glycoproteins	LAMA3	LAMA3	laminin, alpha 3	107310092	NC_029517.1	XM_015855427.1	XP_015710913.1
Core matrisome	ECM Glycoproteins	LAMA4	LAMA4	laminin, alpha 4	107311854	NC_029518.1	XM_015858724.1	XP_015714210.1
Core matrisome	ECM Glycoproteins	LAMA5	LAMA5	laminin, alpha 5	107322934	NC_029535.1	XM_015881489.1	XP_015736975.1
Core matrisome	ECM Glycoproteins	LAMB1	LAMB1	laminin, beta 1	107307972	NC_029516.1	XM_015851498.1	XP_015706984.1
Core matrisome	ECM Glycoproteins	LAMB2	LOC107319879	laminin, beta 2 (laminin S)	107319879	NC_029527.1	XM_015875185.1	XP_015730671
Core matrisome	ECM Glycoproteins	LAMB3	LAMB3	laminin, beta 3	107324774	NC_029541.1	XM_015885105.1	XP_015740591.1
Core matrisome	ECM Glycoproteins	LAMB4	LAMB4	laminin, beta 4	107307135	NC_029516.1	XM_015850612.1	XP_015706098.1
Core matrisome	ECM Glycoproteins	LAMC1	LAMC1	laminin, gamma 1 (formerly LAMB2)	107317202	NC_029523.1	XM_015869581.1	XP_015725067.1
Core matrisome	ECM Glycoproteins	LAMC2	LAMC2	laminin, gamma 2	107317204	NC_029523.1	XM_015869585.1	XP_015725071.1
Core matrisome	ECM Glycoproteins	LAMC3	LAMC3	laminin, gamma 3	107321813	NC_029532.1	XM_015879158.1	XP_015734644.1
Core matrisome	ECM Glycoproteins	LGI1	LGI1	leucine-rich, glioma inactivated 1	107316060	NC_029521.1	XM_015867152.1	XP_015722638.1
Core matrisome	ECM Glycoproteins	LGI2	LGI2	leucine-rich repeat LGI family, member 2	107313945	NC_029519.1	XM_015862673.1	XP_015718159.1
Core matrisome	ECM Glycoproteins	LRG1	LRG1	leucine-rich alpha-2-glycoprotein 1	107325651	NC_029543.1	XM_015886757.1	XP_015742243.1
Core matrisome	ECM Glycoproteins	LTBP1	LTBP1	latent transforming growth factor beta binding protein 1	107311288	NC_029518.1	XM_015857700.1	XP_015713186.1
Core matrisome	ECM Glycoproteins	LTBP2	LTBP2	latent transforming growth factor beta binding protein 2	107315126	NC_029520.1	XM_015865161.1	XP_015720647.1
Core matrisome	ECM Glycoproteins	MATN1	MATN1	matrilin 1, cartilage matrix protein	107323800	NC_029538.1	XM_015883198.1	XP_015738684.1
Core matrisome	ECM Glycoproteins	MATN2	MATN2	matrilin 2	107310428	NC_029517.1	XM_015856088.1	XP_015711574.1
Core matrisome	ECM Glycoproteins	MATN3	MATN3	matrilin 3	107312285	NC_029518.1	XM_015859572.1	XP_015715058.1
Core matrisome	ECM Glycoproteins	MATN4	MATN4	matrilin 4	107323008	NC_029535.1	XM_015881689.1	XP_015737175.1
Core matrisome	ECM Glycoproteins	MEPE	LOC107313329	matrix extracellular phosphoglycoprotein	107313329	NC_029527.1	XM_015861465.1	XP_015716951
Core matrisome	ECM Glycoproteins	MFAP1	MFAP1	microfibrillar-associated protein 1	107318969	NC_029525.1	XM_015873432.1	XP_015728918.1
Core matrisome	ECM Glycoproteins	MFAP2	MFAP2	microfibrillar-associated protein 2	107323323	NC_029536.1	XM_015882288.1	XP_015737774.1
Core matrisome	ECM Glycoproteins	MFAP3	MFAP3	microfibrillar-associated protein 3	107320169	NC_029528.1	XM_015875784.1	XP_015731270.1
Core matrisome	ECM Glycoproteins	MFAP4	MFAP4	microfibrillar-associated protein 4	107307182	NW_015439891.1	XM_015850649.1	XP_015706135.1
Core matrisome	ECM Glycoproteins	MFAP5	MFAP5	microfibrillar associated protein 5	107318306	NC_029516.1	XM_015871957.1	XP_015727443.1
Core matrisome	ECM Glycoproteins	MFGE8	MFGE8	milk fat globule-EGF factor 8 protein	107318819	NC_029525.1	XM_015873084.1	XP_015728570.1
Core matrisome	ECM Glycoproteins	MGP	MGP	matrix Gla protein	107312298	NC_029516.1	XM_015859605.1	XP_015715091.1
Core matrisome	ECM Glycoproteins	MMRN1	MMRN1	multimerin 1	107313241	NC_029519.1	XM_015861332.1	XP_015716818.1
Core matrisome	ECM Glycoproteins	MMRN2	MMRN2	multimerin 2	107315556	NC_029521.1	XM_015866016.1	XP_015721502.1
Core matrisome	ECM Glycoproteins	MXRA5	MXRA5	matrix-remodelling associated 5	107306018	NC_029516.1	XM_015848776.1	XP_015704262.1
Core matrisome	ECM Glycoproteins	NELL1	NELL1	NEL-like 1 (chicken)	107314305	NC_029520.1	XM_015863432.1	XP_015718918.1
Core matrisome	ECM Glycoproteins	NELL2	NELL2	NEL-like 2 (chicken)	107309796	NC_029516.1	XM_015854888.1	XP_015710374.1
Core matrisome	ECM Glycoproteins	NID1	NID1	nidogen 1	107311408	NC_029518.1	XM_015857894.1	XP_015713380.1
Core matrisome	ECM Glycoproteins	NID2	NID2	nidogen 2 (osteonidogen)	107315520	NC_029520.1	XM_015865958.1	XP_015721444.1
Core matrisome	ECM Glycoproteins	NOV	NOV	nephroblastoma overexpressed gene	107310512	NC_029517.1	XM_015856232.1	NP_001310148.1
Core matrisome	ECM Glycoproteins	NPNT	NPNT	nephronectin	107313293	NC_029519.1	XM_015861424.1	XP_015716910.1
Core matrisome	ECM Glycoproteins	NTN1	NTN1	netrin 1	107322178	NC_029533.1	XM_015879925.1	XP_015735411.1
Core matrisome	ECM Glycoproteins	NTN3	NTN3	netrin 3	107320987	NC_029529.1	XM_015877439.1	XP_015732925.1
Core matrisome	ECM Glycoproteins	NTN4	NTN4	netrin 4	107311731	NC_029516.1	XM_015858534.1	XP_015714020.1
Core matrisome	ECM Glycoproteins	NTNG1	NTNG1	netrin G1	107317161	NC_029523.1	XM_015869499.1	XP_015724985.1
Core matrisome	ECM Glycoproteins	NTNG2	NTNG2	netrin G2	107321806	NC_029532.1	XM_015879151.1	XP_015734637.1
Core matrisome	ECM Glycoproteins	OIT3	OIT3	oncoprotein induced transcript 3	107315697	NC_029521.1	XM_015866286.1	XP_015721772.1
Core matrisome	ECM Glycoproteins	OTOG	OTOG	otogelin	107314673	NC_029520.1	XM_015864149.1	XP_015719635.1
Core matrisome	ECM Glycoproteins	OTOL1	OTOL1	otolin-1	107318355	NC_029524.1	XM_015872071.1	XP_015727557.1
Core matrisome	ECM Glycoproteins	PAPLN	PAPLN	papilin, proteoglycan-like sulfated glycoprotein	107314855	NC_029520.1	XM_015864586.1	XP_015720070
Core matrisome	ECM Glycoproteins	PCOLCE2	PCOLCE2	procollagen C-endopeptidase enhancer 2	107318072	NC_029524.1	XM_015871470.1	XP_015726956.1
Core matrisome	ECM Glycoproteins	POSTN	POSTN	periostin, osteoblast specific factor	107308210	NC_029516.1	XM_015851921.1	XP_015707407.1
Core matrisome	ECM Glycoproteins	PXDN	PXDN	peroxidasin homolog (Drosophila)	107312170	NC_029518.1	XM_015859355.1	XP_015714841.1
Core matrisome	ECM Glycoproteins	PXDNL	LOC107323019	peroxidasin homolog (Drosophila)-like	107323019	NC_029535.1	XM_015881701.1	XP_015737187
Core matrisome	ECM Glycoproteins	RELN	RELN	reelin	107324286	NC_029516.1	XM_015884323.1	XP_015739809.1
Core matrisome	ECM Glycoproteins	RSPO1	RSPO1	R-spondin homolog (Xenopus laevis)	107324081	NC_029538.1	XM_015883774.1	XP_015739261
Core matrisome	ECM Glycoproteins	RSPO2	RSPO2	R-spondin 2 homolog (Xenopus laevis)	107310469	NC_029517.1	XM_015856160.1	XP_015711646
Core matrisome	ECM Glycoproteins	RSPO3	RSPO3	R-spondin 3 homolog (Xenopus laevis)	107311755	NC_029518.1	XM_015858577.1	XP_015714063
Core matrisome	ECM Glycoproteins	RSPO4	RSPO4	R-spondin family, member 4	107323165	NC_029535.1	XM_015881993.1	XP_015737478
Core matrisome	ECM Glycoproteins	SLIT1	SLIT1	slit homolog 1 (Drosophila)	107316042	NC_029521.1	XM_015867116.1	XP_015722602.1
Core matrisome	ECM Glycoproteins	SLIT2	SLIT2	slit homolog 2 (Drosophila)	107313976	NC_029519.1	XM_015862758.1	XP_015718244.1
Core matrisome	ECM Glycoproteins	SLIT3	SLIT3	slit homolog 3 (Drosophila)	107320248	NC_029528.1	XM_015875943.1	XP_015731429.1
Core matrisome	ECM Glycoproteins	SMOC1	SMOC1	SPARC related modular calcium binding 1	107314904	NC_029520.1	XM_015864718.1	XP_015720199
Core matrisome	ECM Glycoproteins	SMOC2	SMOC2	SPARC related modular calcium binding 2	107311484	NC_029518.1	XM_015858014.1	XP_015713495
Core matrisome	ECM Glycoproteins	SNED1	SNED1	sushi, nidogen and EGF-like domains 1	107317879	NC_029524.1	XM_015871054.1	XP_015726540.1
Core matrisome	ECM Glycoproteins	SPARC	SPARC	secreted protein, acidic, cysteine-rich (osteonectin)	107320174	NC_029528.1	XM_015875800.1	XP_015731286.1
Core matrisome	ECM Glycoproteins	SPARCL1	SPARCL1	SPARC-like 1 (hevin)	107313390	NC_029519.1	XM_015861535.1	XP_015717021
Core matrisome	ECM Glycoproteins	SPON1	SPON1	spondin 1, extracellular matrix protein	107314361	NC_029520.1	XM_015863517.1	XP_015719003.1
Core matrisome	ECM Glycoproteins	SPON2	SPON2	spondin 2, extracellular matrix protein	107314044	NC_029519.1	XM_015862915.1	XP_015718401.1
Core matrisome	ECM Glycoproteins	SPP1	SPP1	secreted phosphoprotein 1	107313466	NC_029519.1	XM_015861758.1	NP_001310163.1
Core matrisome	ECM Glycoproteins	SRPX	SRPX	sushi-repeat-containing protein, X-linked	107324482	NC_029516.1	XM_015884536.1	XP_015740022.1
Core matrisome	ECM Glycoproteins	SRPX2	SRPX2	sushi-repeat-containing protein, X-linked 2	107312713	NC_029519.1	XM_015860375.1	XP_015715861.1
Core matrisome	ECM Glycoproteins	SSPO	SSPO	SCO-spondin homolog (Bos taurus)	107308701	NC_029517.1	XM_015852779.1	XP_015708265
Core matrisome	ECM Glycoproteins	SVEP1	SVEP1	sushi, von Willebrand factor type A, EGF and pentraxin domain containing 1	107306588	NC_029547.1	XM_015849872.1	XP_015705358.1
Core matrisome	ECM Glycoproteins	TECTA	TECTA	tectorin alpha	107324217	NC_029539.1	XM_015884043.1	XP_015739529.1
Core matrisome	ECM Glycoproteins	TECTB	TECTB	tectorin beta	107316149	NC_029521.1	XM_015867385.1	XP_015739529.1
Core matrisome	ECM Glycoproteins	TGFBI	TGFBI	transforming growth factor, beta-induced, 68kDa	107320228	NC_029528.1	XM_015875900.1	XP_015731386.1
Core matrisome	ECM Glycoproteins	THBS1	THBS1	thrombospondin 1	107314919	NC_029520.1	XM_015864745.1	XP_015720231.1
Core matrisome	ECM Glycoproteins	THBS2	THBS2	thrombospondin 2	107311485	NC_029518.1	XM_015858016.1	XP_015713502.1
Core matrisome	ECM Glycoproteins	THBS4	THBS4	thrombospondin 4	107305921	NC_029547.1	XM_015848619.1	XP_015704105.1
Core matrisome	ECM Glycoproteins	THSD4	THSD4	thrombospondin, type I, domain containing 4	107318635	NC_029525.1	XM_015872714.1	XP_015728200.1
Core matrisome	ECM Glycoproteins	TINAG	TINAG	tubulointerstitial nephritis antigen	107312122	NC_029518.1	XM_015859253.1	XP_015714739.1
Core matrisome	ECM Glycoproteins	TINAGL1	TINAGL1	tubulointerstitial nephritis antigen-like 1	107323830	NC_029538.1	XM_015883249.1	XP_015738735.1
Core matrisome	ECM Glycoproteins	TNC	TNC	tenascin C	107321653	NC_029532.1	XM_015878775.1	XP_015734261.1
Core matrisome	ECM Glycoproteins	TNFAIP6	TNFAIP6	tumor necrosis factor, alpha-induced protein 6	107316941	NC_029522.1	XM_015869039.1	XP_015724525.1
Core matrisome	ECM Glycoproteins	TNN	TNN	tenascin N	107317195	NC_029523.1	XM_015869560.1	XP_015725046.1
Core matrisome	ECM Glycoproteins	TNR	TNR	tenascin R (restrictin, janusin)	107317287	NC_029523.1	XM_015869799.1	XP_015725285.1
Core matrisome	ECM Glycoproteins	TNXB	TNXB	tenascin XB	107321567	NC_029531.1	XM_015878590.1	XP_015734076.1
Core matrisome	ECM Glycoproteins	TSKU	TSKU	tsukushi small leucine rich proteoglycan homolog (Xenopus laevis)	107308530	NC_029516.1	XM_015852488.1	XP_015707974.1
Core matrisome	ECM Glycoproteins	VIT	VIT	vitrin	107311237	NC_029518.1	XM_015857582.1	XP_015713068.1
Core matrisome	ECM Glycoproteins	VTN	VTN	vitronectin	107322472	NC_029534.1	XM_015880539.1	XP_015736025.1
Core matrisome	ECM Glycoproteins	VWA1	VWA1	von Willebrand factor A domain containing 1	107323271	NC_029536.1	XM_015882159.1	XP_015737645.1
Core matrisome	ECM Glycoproteins	VWA2	VWA2	von Willebrand factor A domain containing 2	107316141	NC_029521.1	XM_015867369.1	XP_015722855.1
Core matrisome	ECM Glycoproteins	VWA3A	VWA3A	von Willebrand factor A domain containing 3A	107320844	NC_029529.1	XM_015877073.1	XP_015732559.1
Core matrisome	ECM Glycoproteins	VWA3B	VWA3B	von Willebrand factor A domain containing 3B	107307451	NC_029516.1	XM_015850980.1	XP_015706466.1
Core matrisome	ECM Glycoproteins	VWA5A	VWA5A	von Willebrand factor A domain containing 5A	107324965	NC_029542.1	XM_015885408.1	XP_015740894.1
Core matrisome	ECM Glycoproteins	VWA5B1	VWA5B1	von Willebrand factor A domain containing 5B1	107323352	NC_029536.1	XM_015882325.1	XP_015737811.1
Core matrisome	ECM Glycoproteins	VWA5B2	VWA5B2	von Willebrand factor A domain containing 5B2	107318206	NC_029524.1	XM_015871773.1	XP_015727259.1
Core matrisome	ECM Glycoproteins	VWCE	VWCE	von Willebrand factor C and EGF domains	107314257	NC_029520.1	XM_015863327.1	XP_015718813.1
Core matrisome	ECM Glycoproteins	VWDE	VWDE	von Willebrand factor D and EGF domains	107309097	NC_029517.1	XM_015853570.1	XP_015709056.1
Core matrisome	ECM Glycoproteins	VWF	VWF	von Willebrand factor	107318080	NC_029516.1	XM_015871491.1	XP_015726977.1
Core matrisome	ECM Glycoproteins	WISP1	WISP1	WNT1 inducible signaling pathway protein 1	107310577	NC_029517.1	XM_015856371.1	XP_015711858
Core matrisome	ECM Glycoproteins	WISP2	WISP2	WNT1 inducible signaling pathway protein 2	107322924	NC_029535.1	XM_015881474.1	XP_015736960
Core matrisome	ECM Glycoproteins	WISP3	WISP3	WNT1 inducible signaling pathway protein 3	107311778	NC_029518.1	XM_015858593.1	XP_015714079
Core matrisome	ECM Glycoproteins	ZP1	ZP1	zona pellucida glycoprotein 1 (sperm receptor)	107314173	NC_029520.1	XM_015863133.1	NP_001310173.1
Core matrisome	ECM Glycoproteins	ZP2	ZP2	zona pellucida glycoprotein 2 (sperm receptor)	107321003	NC_029529.1	XM_015877465.1	NP_001310174.1
Core matrisome	ECM Glycoproteins	ZP3	ZP3/LOC107318593	zona pellucida glycoprotein 3 (sperm receptor)	107318593	NC_029525.1	AB012606.1/NM_001323210.1	XP_015728094
Core matrisome	ECM Glycoproteins	ZP4	LOC107315821	zona pellucida glycoprotein 4	107315821	NC_029521.1	NM_001323209.1	XP_015722052
Core matrisome	ECM Glycoproteins	ZPLD1	ZPLD1	zona pellucida-like domain containing 1	107321034	NC_029516.1	XM_015877529.1	XP_015733015.1
Core matrisome	Collagens	COL1A1	COL1A1	collagen, type I, alpha 1	107325218	NC_029542.1	XM_015885868.1	XP_015741354
Core matrisome	Collagens	COL1A2	COL1A2	collagen, type I, alpha 2	107309082	NC_029517.1	XM_015853543.1	XP_015709029
Core matrisome	Collagens	COL2A1	COL2A1	collagen, type II, alpha 1	107306964	NW_015439867.1	XM_015850384.1	XP_015705870
Core matrisome	Collagens	COL3A1	COL3A1	collagen, type III, alpha 1	107316417	NC_029522.1	XM_015867839.1	XP_015723325
Core matrisome	Collagens	COL4A1	COL4A1	collagen, type IV, alpha 1	107307934	NC_029516.1	XM_015851422.1	XP_015706908
Core matrisome	Collagens	COL4A2	COL4A2	collagen, type IV, alpha 2	107307933	NC_029516.1	XM_015851419.1	XP_015706905
Core matrisome	Collagens	COL4A3	COL4A3	collagen, type IV, alpha 3	107318048	NC_029524.1	XM_015871391.1	XP_015726877
Core matrisome	Collagens	COL4A4	COL4A4	collagen, type IV, alpha 4	107318047	NC_029524.1	XM_015871390.1	XP_015726876
Core matrisome	Collagens	COL4A5	COL4A5	collagen, type IV, alpha 5	107312780	NC_029519.1	XM_015860476.1	XP_015715960
Core matrisome	Collagens	COL4A6	COL4A6	collagen, type IV, alpha 6	107312782	NC_029519.1	XM_015860479.1	XP_015715965
Core matrisome	Collagens	COL5A1	COL5A1	collagen, type V, alpha 1	107321874	NC_029532.1	XM_015879297.1	XP_015734782
Core matrisome	Collagens	COL5A2	COL5A2	collagen, type V, alpha 2	107316416	NC_029522.1	XM_015867838.1	XP_015723324
Core matrisome	Collagens	COL6A1	COL6A1	collagen, type VI, alpha 1	107316361	NC_029522.1	XM_015867694.1	XP_015723180
Core matrisome	Collagens	COL6A2	COL6A2	collagen, type VI, alpha 2	107316360	NC_029522.1	XM_015867692.1	XP_015723178
Core matrisome	Collagens	COL6A3	COL6A3	collagen, type VI, alpha 3	107316506	NC_029522.1	XM_015868083.1	XP_015723563
Core matrisome	Collagens	COL6A6	COL6A6	collagen, type VI, alpha 6	107309331	NC_029517.1	XM_015854028.1	XP_015709514
Core matrisome	Collagens	COL7A1	COL7A1	collagen, type VII, alpha 1	107319842	NC_029527.1	XM_015875070.1	XP_015730555
Core matrisome	Collagens	COL8A1	COL8A1	collagen, type VIII, alpha 1	107320587	NC_029516.1	XM_015876563.1	XP_015732049
Core matrisome	Collagens	COL8A2	COL8A2	collagen, type VIII, alpha 2	107323825	NC_029538.1	XM_015883240.1	XP_015738726
Core matrisome	Collagens	COL9A1	COL9A1	collagen, type IX, alpha 1	107312063	NC_029518.1	XM_015859124.1	XP_015714610
Core matrisome	Collagens	COL9A2	COL9A2	collagen, type IX, alpha 2	107323826	NC_029538.1	XM_015883242.1	XP_015738727
Core matrisome	Collagens	COL9A3	COL9A3	collagen, type IX, alpha 3	107322969	NC_029535.1	XM_015881597.1	XP_015737083
Core matrisome	Collagens	COL10A1	COL10A1	collagen, type X, alpha 1	107311813	NC_029518.1	XM_015858634.1	XP_015714119
Core matrisome	Collagens	COL11A1	COL11A1	collagen, type XI, alpha 1	107317340	NC_029523.1	XM_015869907.1	XP_015725391
Core matrisome	Collagens	COL12A1	COL12A1	collagen, type XII, alpha 1	107312033	NC_029518.1	XM_015859052.1	XP_015714536
Core matrisome	Collagens	COL13A1	COL13A1	collagen, type XIII, alpha 1	107315760	NC_029521.1	XM_015866457.1	XP_015721939
Core matrisome	Collagens	COL14A1	COL14A1	collagen, type XIV, alpha 1	107310493	NC_029517.1	XM_015856183.1	XP_015711669
Core matrisome	Collagens	COL15A1	LOC107309772	collagen, type XV, alpha 1	107309772	NC_029517.1	XM_015854834.1	XP_015710321
Core matrisome	Collagens	COL16A1	COL16A1	collagen, type XVI, alpha 1	107323815	NC_029538.1	XM_015883214.1	XP_015738699
Core matrisome	Collagens	COL17A1	COL17A1	collagen, type XVII, alpha 1	107316017	NC_029521.1	XM_015867034.1	XP_015722519
Core matrisome	Collagens	COL18A1	COL18A1	collagen, type XVIII, alpha 1	107316359	NC_029522.1	XM_015867691.1	XP_015723175
Core matrisome	Collagens	COL19A1	COL19A1	collagen, type XIX, alpha 1	107312065	NC_029518.1	XM_015859135.1	XP_015714621
Core matrisome	Collagens	COL20A1	COL20A1	collagen, type XX, alpha 1	107323011	NC_029535.1	XM_015881694.1	XP_015737180
Core matrisome	Collagens	COL21A1	COL21A1	collagen, type XXI, alpha 1	107312105	NC_029518.1	XM_015859231.1	XP_015714716
Core matrisome	Collagens	COL22A1	COL22A1	collagen, type XXII, alpha 1	107310599	NC_029517.1	XM_015856410.1	XP_015711896
Core matrisome	Collagens	COL23A1	COL23A1	collagen, type XXIII, alpha 1	107320106	NC_029528.1	XM_015875611.1	XP_015731094
Core matrisome	Collagens	COL24A1	COL24A1	collagen, type XXIV, alpha 1	107317460	NC_029523.1	XM_015870173.1	XP_015725659
Core matrisome	Collagens	COL25A1	COL25A1	collagen, type XXV, alpha 1	107313264	NC_029519.1	XM_015861364.1	XP_015716850
Core matrisome	Collagens	COL27A1	LOC107321846	collagen, type XXVII, alpha 1	107321846	NC_029532.1	XM_015879258.1	XP_015710321
Core matrisome	Collagens	COL28A1	COL28A1	collagen, type XXVIII, alpha 1	107309130	NC_029517.1	XM_015853660.1	XP_015709146
Core matrisome	Proteoglycans	ACAN	ACAN	aggrecan	107318818	NC_029525.1	XM_015873081.1	XP_015728567.1
Core matrisome	Proteoglycans	ASPN	ASPN	asporin	107319662	NC_029527.1	XM_015874673.1	XP_015730159.1
Core matrisome	Proteoglycans	BCAN	BCAN	brevican	107324435	NC_029540.1	XM_015884456.1	XP_015739942.1
Core matrisome	Proteoglycans	CHAD	CHAD	chondroadherin	107322307	NC_029533.1	XM_015880218.1	XP_015735704
Core matrisome	Proteoglycans	CHADL	CHADL	chondroadherin-like	107312965	NC_029516.1	XM_015860838.1	XP_015716328
Core matrisome	Proteoglycans	DCN	DCN	decorin	107311498	NC_029516.1	XM_015858027.1	NP_001310117.1
Core matrisome	Proteoglycans	EPYC	EPYC	epiphycan	107311464	NC_029516.1	XM_015857963.1	XP_015713449
Core matrisome	Proteoglycans	ESM1	ESM1	endothelial cell-specific molecule 1	107306004	NC_029547.1	XM_015848746.1	XP_015704232
Core matrisome	Proteoglycans	FMOD	FMOD	fibromodulin	107324925	NC_029541.1	XM_015885382.1	XP_015740868
Core matrisome	Proteoglycans	HAPLN1	HAPLN1	hyaluronan and proteoglycan link protein 1	107306519	NC_029547.1	XM_015849757.1	XP_015705243
Core matrisome	Proteoglycans	HAPLN2	HAPLN2	hyaluronan and proteoglycan link protein 2	107324438	NC_029540.1	XM_015884461.1	XP_015739947
Core matrisome	Proteoglycans	HAPLN3	HAPLN3	hyaluronan and proteoglycan link protein 3	107318820	NC_029525.1	XM_015873089.1	XP_015728574
Core matrisome	Proteoglycans	HAPLN4	HAPLN4	hyaluronan and proteoglycan link protein 4	107325660	NC_029543.1	XM_015886767.1	XP_015742253
Core matrisome	Proteoglycans	HSPG2	HSPG2	heparan sulfate proteoglycan 2	107323300	NC_029536.1	XM_015882220.1	XP_015737706
Core matrisome	Proteoglycans	IMPG1	IMPG1	interphotoreceptor matrix proteoglycan 1	107312038	NC_029518.1	XM_015859062.1	XP_015714548
Core matrisome	Proteoglycans	IMPG2	IMPG2	interphotoreceptor matrix proteoglycan 2	107320818	NC_029516.1	XM_015877056.1	XP_015732524
Core matrisome	Proteoglycans	KERA	KERA	keratocan	107311475	NC_029516.1	XM_015858010.1	XP_015713480
Core matrisome	Proteoglycans	LUM	LUM	lumican	107311489	NC_029516.1	XM_015858020.1	XP_015713506
Core matrisome	Proteoglycans	NCAN	NCAN	neurocan	107325659	NC_029543.1	XM_015886765.1	XP_015742251
Core matrisome	Proteoglycans	NYX	NYX	nyctalopin	107324664	NC_029516.1	XM_015884878.1	XP_015740364
Core matrisome	Proteoglycans	OGN	OGN	osteoglycin	107319663	NC_029527.1	XM_015874675.1	XP_015730161
Core matrisome	Proteoglycans	OMD	OMD	osteomodulin	107319661	NC_029527.1	XM_015874671.1	XP_015730157
Core matrisome	Proteoglycans	OPTC	OPTC	opticin	107324915	NC_029541.1	XM_015885362.1	XP_015740848
Core matrisome	Proteoglycans	PODN	PODN	podocan	107317655	NC_029523.1	XM_015870605.1	XP_015726091
Core matrisome	Proteoglycans	PRELP	PRELP	proline/arginine-rich end leucine-rich repeat protein	107324914	NC_029541.1	XM_015885361.1	XP_015740847
Core matrisome	Proteoglycans	PRG4	PRG4	proteoglycan 4	107317324	NC_029523.1	XM_015869868.1	XP_015725351
Core matrisome	Proteoglycans	SPOCK1	SPOCK1	sparc/osteonectin, cwcv and kazal-like domains proteoglycan (testican) 1	107320217	NC_029528.1	XM_015875878.1	XP_015731364.1
Core matrisome	Proteoglycans	SPOCK2	SPOCK2	sparc/osteonectin, cwcv and kazal-like domains proteoglycan (testican) 2	107315751	NC_029521.1	XM_015866438.1	XP_015721924.1
Core matrisome	Proteoglycans	SPOCK3	SPOCK3	sparc/osteonectin, cwcv and kazal-like domains proteoglycan (testican) 3	107313057	NC_029519.1	XM_015860982.1	XP_015716467
Core matrisome	Proteoglycans	SRGN	SRGN	serglycin	107315774	NC_029521.1	XM_015866475.1	XP_015721961
Core matrisome	Proteoglycans	VCAN	VCAN	versican	107306522	NC_029547.1	XM_015849763.1	XP_015705249
Matrisome-associated	ECM-affiliated Proteins	ANXA1	ANXA1	annexin A1	107306210	NC_029547.1	XM_015849149.1	XP_015704635.1
Matrisome-associated	ECM-affiliated Proteins	ANXA2	ANXA2	annexin A2	107318549	NC_029525.1	XM_015872514.1	XP_015728000.1
Matrisome-associated	ECM-affiliated Proteins	ANXA4	ANXA4	annexin A4	107323682	NC_029537.1	XM_015883011.1	XP_015738497.1
Matrisome-associated	ECM-affiliated Proteins	ANXA5	ANXA5	annexin A5	107313559	NC_029519.1	XM_015861905.1	XP_015717391.1
Matrisome-associated	ECM-affiliated Proteins	ANXA6	ANXA6	annexin A6	107320219	NC_029528.1	XM_015875881.1	XP_015731367.1
Matrisome-associated	ECM-affiliated Proteins	ANXA7	ANXA7	annexin A7	107315799	NC_029521.1	XM_015866518.1	XP_015722004.1
Matrisome-associated	ECM-affiliated Proteins	ANXA8L1	ANXA8L1	annexin A8-like 1	107315884	NC_029521.1	XM_015866791.1	XP_015722277.1
Matrisome-associated	ECM-affiliated Proteins	ANXA10	ANXA10	annexin A10	107313008	NC_029519.1	XM_015860872.1	XP_015716358.1
Matrisome-associated	ECM-affiliated Proteins	ANXA11	ANXA11	annexin A11	107315603	NC_029521.1	XM_015866123.1	XP_015721609.1
Matrisome-associated	ECM-affiliated Proteins	ANXA13	ANXA13	annexin A13	107310544	NC_029517.1	XM_015856289.1	XP_015711775.1
Matrisome-associated	ECM-affiliated Proteins	C1QA	C1QA	complement component 1, q subcomponent, A chain	107323570	NC_029536.1	XM_015882827.1	XP_015738313.1
Matrisome-associated	ECM-affiliated Proteins	C1QB	C1QB	complement component 1, q subcomponent, B chain	107323571	NC_029536.1	XM_015882831.1	XP_015738317.1
Matrisome-associated	ECM-affiliated Proteins	C1QC	C1QC	complement component 1, q subcomponent, C chain	107323573	NC_029536.1	XM_015882834.1	XP_015738320.1
Matrisome-associated	ECM-affiliated Proteins	C1QL1	C1QL1	complement component 1, q subcomponent-like 1	107325009	NC_029542.1	XM_015885451.1	XP_015740937.1
Matrisome-associated	ECM-affiliated Proteins	C1QL2	C1QL2	complement component 1, q subcomponent-like 2	107316758	NC_029522.1	XM_015868613.1	XP_015724099.1
Matrisome-associated	ECM-affiliated Proteins	C1QL3	C1QL3	complement component 1, q subcomponent-like 3	107309050	NC_029517.1	XM_015853496.1	XP_015708982.1
Matrisome-associated	ECM-affiliated Proteins	C1QL4	C1QL4	complement component 1, q subcomponent-like 4	107325793	NC_029544.1	XM_015886957.1	XP_015742443.1
Matrisome-associated	ECM-affiliated Proteins	C1QTNF1	C1QTNF1	C1q and tumor necrosis factor related protein 1	107322207	NC_029533.1	XM_015879980.1	XP_015735466.1
Matrisome-associated	ECM-affiliated Proteins	C1QTNF2	C1QTNF2	C1q and tumor necrosis factor related protein 2	107320337	NC_029528.1	XM_015876074.1	XP_015731560.1
Matrisome-associated	ECM-affiliated Proteins	C1QTNF3	C1QTNF3	C1q and tumor necrosis factor related protein 3	107305810	NC_029547.1	XM_015848398.1	XP_015703884.1
Matrisome-associated	ECM-affiliated Proteins	C1QTNF4	C1QTNF4	C1q and tumor necrosis factor related protein 4	107314785	NC_029520.1	XM_015864447.1	XP_015719933.1
Matrisome-associated	ECM-affiliated Proteins	C1QTNF5	C1QTNF5	C1q and tumor necrosis factor related protein 5	107324296	NC_029539.1	XM_015884219.1	XP_015739705.1
Matrisome-associated	ECM-affiliated Proteins	C1QTNF6	C1QTNF6	C1q and tumor necrosis factor related protein 6	107313831	NC_029516.1	XM_015862510.1	XP_015717996.1
Matrisome-associated	ECM-affiliated Proteins	C1QTNF7	C1QTNF7	C1q and tumor necrosis factor related protein 7	107313916	NC_029519.1	XM_015862619.1	XP_015718105.1
Matrisome-associated	ECM-affiliated Proteins	C1QTNF8	C1QTNF8	C1q and tumor necrosis factor related protein 8	107320805	NC_029529.1	XM_015877024.1	XP_015732510.1
Matrisome-associated	ECM-affiliated Proteins	CLEC3A	CLEC3A	C-type lectin domain family 3, member A	107319418	NC_029526.1	XM_015874185.1	XP_015729671.1
Matrisome-associated	ECM-affiliated Proteins	CLEC3B	CLEC3B	C-type lectin domain family 3, member B	107309375	NC_029517.1	XM_015854149.1	XP_015709635.1
Matrisome-associated	ECM-affiliated Proteins	CLEC5A	LOC107305829	C-type lectin domain family 5, member A	107305829	NC_029547	XM_015848437.1	XP_015703924.1
Matrisome-associated	ECM-affiliated Proteins	COLEC10	COLEC10	collectin sub-family member 10 (C-type lectin)	107310508	NC_029517.1	XM_015856223.1	XP_015711709.1
Matrisome-associated	ECM-affiliated Proteins	COLEC11	COLEC11	collectin sub-family member 11	107312171	NC_029518.1	XM_015859356.1	XP_015714842.1
Matrisome-associated	ECM-affiliated Proteins	COLEC12	COLEC12	collectin sub-family member 12	107310060	NC_029517.1	XM_015855377.1	XP_015710863.1
Matrisome-associated	ECM-affiliated Proteins	CLEC14A	CLEC14A	C-type lectin domain family 14, member A	107315070	NC_029520.1	XM_015865048.1	XP_015720534.1
Matrisome-associated	ECM-affiliated Proteins	CLEC18B	LOC107319104	C-type lectin domain family 18, member B	107319104	NC_029526.1	XM_015873708.1	XP_015729194
Matrisome-associated	ECM-affiliated Proteins	CSPG4	CSPG4	chondroitin sulfate proteoglycan 4	107318633	NC_029525.1	XM_015872712.1	XP_015728198.1
Matrisome-associated	ECM-affiliated Proteins	CSPG5	CSPG5	chondroitin sulfate proteoglycan 5 (neuroglycan C)	107308723	NC_029517.1	XM_015852802.1	XP_015708288.1
Matrisome-associated	ECM-affiliated Proteins	ELFN1	ELFN1	extracellular leucine-rich repeat and fibronectin type III domain containing 1	107320763	NC_029529.1	XM_015876966.1	XP_015732452.1
Matrisome-associated	ECM-affiliated Proteins	ELFN2	ELFN2	extracellular leucine-rich repeat and fibronectin type III domain containing 2	107313887	NC_029516.1	XM_015862555.1	XP_015718041.1
Matrisome-associated	ECM-affiliated Proteins	EMCN	EMCN	endomucin	107313671	NC_029519.1	XM_015862124.1	XP_015717610.1
Matrisome-associated	ECM-affiliated Proteins	FLRT3	FLRT3	fibronectin leucine rich transmembrane protein 3	107310770	NC_029518.1	XM_015856724.1	XP_015712210.1
Matrisome-associated	ECM-affiliated Proteins	FREM1	FREM1	FRAS1 related extracellular matrix 1	107306150	NC_029547.1	XM_015849035.1	XP_015704521.1
Matrisome-associated	ECM-affiliated Proteins	FREM2	FREM2	FRAS1 related extracellular matrix protein 2	107308207	NC_029516.1	XM_015851908.1	XP_015707394.1
Matrisome-associated	ECM-affiliated Proteins	FREM3	LOC107305997	FRAS1 related extracellular matrix 3	107305997	NC_029547.1	XM_015848733.1	XP_015704219.1
Matrisome-associated	ECM-affiliated Proteins	GPC1	GPC1	glypican 1	107317815	NC_029524.1	XM_015870921.1	XP_015726407.1
Matrisome-associated	ECM-affiliated Proteins	GPC3	GPC3	glypican 3	107312746	NC_029519.1	XM_015860426.1	XP_015715912.1
Matrisome-associated	ECM-affiliated Proteins	GPC4	GPC4	glypican 4	107312704	NC_029519.1	XM_015860354.1	XP_015715840.1
Matrisome-associated	ECM-affiliated Proteins	GPC5	GPC5	glypican 5	107308000	NC_029516.1	XM_015851540.1	XP_015707026.1
Matrisome-associated	ECM-affiliated Proteins	GPC6	GPC6	glypican 6	107308001	NC_029516.1	XM_015851542.1	XP_015707028.1
Matrisome-associated	ECM-affiliated Proteins	GREM1	GREM1	gremlin 1, cysteine knot superfamily, homolog (Xenopus laevis)	107314976	NC_029520.1	XM_015864885.1	XP_015720371.1
Matrisome-associated	ECM-affiliated Proteins	GRIFIN	GRIFIN	galectin-related inter-fiber protein	107320799	NC_029529.1	XM_015877017.1	XP_015732503.1
Matrisome-associated	ECM-affiliated Proteins	HPX	HPX	hemopexin	107308582	NC_029516.1	XM_015852563.1	XP_015708049.1
Matrisome-associated	ECM-affiliated Proteins	LGALS1	LGALS1	lectin, galactoside-binding, soluble, 1	107313948	NC_029516.1	XM_015862685.1	XP_015718171.1
Matrisome-associated	ECM-affiliated Proteins	LGALS2	LGALS2	lectin, galactoside-binding, soluble, 2	107313919	NC_029516.1	XM_015862627.1	XP_015718113.1
Matrisome-associated	ECM-affiliated Proteins	LGALS3	LGALS3	lectin, galactoside-binding, soluble, 3	107315455	NC_029520.1	XM_015865866.1	XP_015721352.1
Matrisome-associated	ECM-affiliated Proteins	LGALS8	LGALS8	lectin, galactoside-binding, soluble, 8	107311392	NC_029518.1	XM_015857853.1	XP_015713339.1
Matrisome-associated	ECM-affiliated Proteins	LMAN1	LMAN1	lectin, mannose-binding, 1	107305701	NC_029547.1	XM_015848204.1	XP_015703690.1
Matrisome-associated	ECM-affiliated Proteins	MUC1	LOC107318572	mucin 1, cell surface associated	107318572	NC_029525.1	XM_015872562.1	XP_015728048.1
Matrisome-associated	ECM-affiliated Proteins	MUC2	MUC2	mucin 2, oligomeric mucus/gel-forming	107314482	NC_029520.1	XM_015863717.1	XP_015719203.1
Matrisome-associated	ECM-affiliated Proteins	MUC4	MUC4	mucin 4, cell surface associated	107318211	NC_029524.1	XM_015871780.1	XP_015727266.1
Matrisome-associated	ECM-affiliated Proteins	MUC5AC	MUC5AC	mucin 5AC, oligomeric mucus/gel-forming	107314528	NC_029520.1	XM_015863822.1	XP_015719308.1
Matrisome-associated	ECM-affiliated Proteins	MUC6	MUC6	mucin 6, oligomeric mucus/gel-forming	107314483	NC_029520.1	XM_015863718.1	XP_015719204.1
Matrisome-associated	ECM-affiliated Proteins	MUC13	MUC13	mucin 13, cell surface associated	107316765	NC_029522.1	XM_015868618.1	XP_015724104.1
Matrisome-associated	ECM-affiliated Proteins	MUC15	MUC15	mucin 15, cell surface associated	107314296	NC_029520.1	XM_015863414.1	XP_015718900.1
Matrisome-associated	ECM-affiliated Proteins	MUC16	MUC16	mucin 16, cell surface associated	107325337	NC_029543.1	XM_015886074.1	XP_015741560.1
Matrisome-associated	ECM-affiliated Proteins	PARM1	PARM1	prostate androgen-regulated mucin-like protein 1	107313199	NC_029519.1	XM_015861243.1	XP_015716729.1
Matrisome-associated	ECM-affiliated Proteins	PLXDC1	PLXDC1	plexin domain containing 1	107325265	NC_029542.1	XM_015885952.1	XP_015741438.1
Matrisome-associated	ECM-affiliated Proteins	PLXDC2	PLXDC2	plexin domain containing 2	107308993	NC_029517.1	XM_015853336.1	XP_015708822.1
Matrisome-associated	ECM-affiliated Proteins	PLXNA1	PLXNA1	plexin A1	107319814	NC_029527.1	XM_015874983.1	XP_015730469.1
Matrisome-associated	ECM-affiliated Proteins	PLXNA2	PLXNA2	plexin A2	107324787	NC_029541.1	XM_015885135.1	XP_015740621.1
Matrisome-associated	ECM-affiliated Proteins	PLXNA4	PLXNA4	plexin A4	107313179	NC_029516.1	XM_015861239.1	XP_015716725.1
Matrisome-associated	ECM-affiliated Proteins	PLXNB1	PLXNB1	plexin B1	107319896	NC_029527.1	XM_015875238.1	XP_015730724.1
Matrisome-associated	ECM-affiliated Proteins	PLXNB2	PLXNB2	plexin B2	107308604	NC_029516.1	XM_015852624.1	XP_015708110.1
Matrisome-associated	ECM-affiliated Proteins	PLXNC1	PLXNC1	plexin C1	107311454	NC_029516.1	XM_015857954.1	XP_015713440.1
Matrisome-associated	ECM-affiliated Proteins	PLXND1	PLXND1	plexin D1	107319752	NC_029527.1	XM_015874847.1	XP_015730333.1
Matrisome-associated	ECM-affiliated Proteins	REG4	REG4	regenerating islet-derived family, member 4	107317114	NC_029523.1	XM_015869386.1	XP_015724872.1
Matrisome-associated	ECM-affiliated Proteins	SDC1	SDC1	syndecan 1	107312253	NC_029518.1	XM_015859498.1	XP_015714984.1
Matrisome-associated	ECM-affiliated Proteins	SDC2	SDC2	syndecan 2	107310366	NC_029517.1	XM_015855925.1	XP_015711411.1
Matrisome-associated	ECM-affiliated Proteins	SDC3	SDC3	syndecan 3	107324019	NC_029538.1	XM_015883678.1	XP_015739164.1
Matrisome-associated	ECM-affiliated Proteins	SDC4	SDC4	syndecan 4	107322940	NC_029535.1	XM_015881498.1	XP_015736984.1
Matrisome-associated	ECM-affiliated Proteins	SEMA3A	SEMA3A	sema domain, immunoglobulin domain (Ig), short basic domain, secreted, (semaphorin) 3A	107320283	NC_029516.1	XM_015876098.1	XP_015731584.1
Matrisome-associated	ECM-affiliated Proteins	SEMA3B	SEMA3B	sema domain, immunoglobulin domain (Ig), short basic domain, secreted, (semaphorin) 3B	107319646	NC_029527.1	XM_015874644.1	XP_015730130.1
Matrisome-associated	ECM-affiliated Proteins	SEMA3C	SEMA3C	sema domain, immunoglobulin domain (Ig), short basic domain, secreted, (semaphorin) 3C	107321267	NC_029516.1	XM_015878047.1	XP_015733533.1
Matrisome-associated	ECM-affiliated Proteins	SEMA3D	SEMA3D	sema domain, immunoglobulin domain (Ig), short basic domain, secreted, (semaphorin) 3D	107320216	NC_029516.1	XM_015875912.1	XP_015731398.1
Matrisome-associated	ECM-affiliated Proteins	SEMA3E	SEMA3E	sema domain, immunoglobulin domain (Ig), short basic domain, secreted, (semaphorin) 3E	107322482	NC_029516.1	XM_015880582.1	XP_015736068.1
Matrisome-associated	ECM-affiliated Proteins	SEMA3F	SEMA3F	sema domain, immunoglobulin domain (Ig), short basic domain, secreted, (semaphorin) 3F	107319653	NC_029527.1	XM_015874656.1	XP_015730142.1
Matrisome-associated	ECM-affiliated Proteins	SEMA3G	SEMA3G	sema domain, immunoglobulin domain (Ig), short basic domain, secreted, (semaphorin) 3G	107319641	NC_029527.1	XM_015874639.1	XP_015730125.1
Matrisome-associated	ECM-affiliated Proteins	SEMA4A	SEMA4A	sema domain, immunoglobulin domain (Ig), transmembrane domain (TM) and short cytoplasmic domain, (semaphorin) 4A	107324327	NC_029540.1	XM_015884267.1	XP_015739753.1
Matrisome-associated	ECM-affiliated Proteins	SEMA4B	SEMA4B	sema domain, immunoglobulin domain (Ig), transmembrane domain (TM) and short cytoplasmic domain, (semaphorin) 4B	107318998	NC_029525.1	XM_015873472.1	XP_015728958.1
Matrisome-associated	ECM-affiliated Proteins	SEMA4C	SEMA4C	sema domain, immunoglobulin domain (Ig), transmembrane domain (TM) and short cytoplasmic domain, (semaphorin) 4C	107323589	NC_029537.1	XM_015882851.1	XP_015738337.1
Matrisome-associated	ECM-affiliated Proteins	SEMA4D	SEMA4D	sema domain, immunoglobulin domain (Ig), transmembrane domain (TM) and short cytoplasmic domain, (semaphorin) 4D	107306288	NC_029547.1	XM_015849350.1	XP_015704836.1
Matrisome-associated	ECM-affiliated Proteins	SEMA4G	SEMA4G	sema domain, immunoglobulin domain (Ig), transmembrane domain (TM) and short cytoplasmic domain, (semaphorin) 4G	107316022	NC_029521.1	XM_015867060.1	XP_015722546.1
Matrisome-associated	ECM-affiliated Proteins	SEMA5A	SEMA5A	sema domain, seven thrombospondin repeats (type 1 and type 1-like), transmembrane domain (TM) and short cytoplasmic domain, (semaphorin) 5A	107309518	NC_029517.1	XM_015854392.1	XP_015709878.1
Matrisome-associated	ECM-affiliated Proteins	SEMA5B	SEMA5B	sema domain, seven thrombospondin repeats (type 1 and type 1-like), transmembrane domain (TM) and short cytoplasmic domain, (semaphorin) 5B	107316793	NC_029522.1	XM_015868674.1	XP_015724160.1
Matrisome-associated	ECM-affiliated Proteins	SEMA6A	SEMA6A	sema domain, transmembrane domain (TM), and cytoplasmic domain, (semaphorin) 6A	107306669	NC_029547.1	XM_015849990.1	XP_015705476.1
Matrisome-associated	ECM-affiliated Proteins	SEMA6B	SEMA6B	sema domain, transmembrane domain (TM), and cytoplasmic domain, (semaphorin) 6B	107325650	NC_029543.1	XM_015886755.1	XP_015742241.1
Matrisome-associated	ECM-affiliated Proteins	SEMA6C	SEMA6C	sema domain, transmembrane domain (TM), and cytoplasmic domain, (semaphorin) 6C	107324552	NC_029540.1	XM_015884659.1	XP_015740145.1
Matrisome-associated	ECM-affiliated Proteins	SEMA6D	LOC107318756	sema domain, transmembrane domain (TM), and cytoplasmic domain, (semaphorin) 6D	107318756	NC_029525.1	XM_015872960.1	XP_015728452.1
Matrisome-associated	ECM-affiliated Proteins	SEMA7A	SEMA7A	semaphorin 7A, GPI membrane anchor (John Milton Hagen blood group)	107318627	NC_029525.1	XM_015872695.1	XP_015728181.1
Matrisome-associated	ECM-affiliated Proteins	SFTPB	SFTPB	surfactant protein B	107323597	NC_029537.1	XM_015882858.1	XP_015738344.1
Matrisome-associated	ECM-affiliated Proteins	SFTPD	SFTPD	surfactant protein D	107315596	NC_029521.1	XM_015866107.1	XP_015721592.1
Matrisome-associated	ECM Regulators	A2M	LOC107318431	alpha-2-macroglobulin	107318431	NC_029516.1	XM_015872236.1	XP_015727722.1
Matrisome-associated	ECM Regulators	ADAM8	ADAM8	ADAM metallopeptidase domain 8	107315624	NC_029521.1	XM_015866170.1	XP_015721656.1
Matrisome-associated	ECM Regulators	ADAM9	ADAM9	ADAM metallopeptidase domain 9 (meltrin gamma)	107323761	NC_029537.1	XM_015883147.1	XP_015738633.1
Matrisome-associated	ECM Regulators	ADAM10	ADAM10	ADAM metallopeptidase domain 10	107318510	NC_029525.1	XM_015872402.1	XP_015727888.1
Matrisome-associated	ECM Regulators	ADAM11	ADAM11	ADAM metallopeptidase domain 11	107325030	NC_029542.1	XM_015885502.1	XP_015740988.1
Matrisome-associated	ECM Regulators	ADAM12	ADAM12	ADAM metallopeptidase domain 12	107316293	NC_029521.1	XM_015867593.1	XP_015723079.1
Matrisome-associated	ECM Regulators	ADAM17	ADAM17	ADAM metallopeptidase domain 17	107312200	NC_029518.1	XM_015859402.1	XP_015714888.1
Matrisome-associated	ECM Regulators	ADAM19	ADAM19	ADAM metallopeptidase domain 19 (meltrin beta)	107320409	NC_029528.1	XM_015876245.1	XP_015731731.1
Matrisome-associated	ECM Regulators	ADAM20	LOC107321151	ADAM metallopeptidase domain 20	107321151	NC_029530.1	XM_015877778.1	XP_015733264.1
Matrisome-associated	ECM Regulators	ADAM22	ADAM22	ADAM metallopeptidase domain 22	107309039	NC_029517.1	XM_015853462.1	XP_015708948.1
Matrisome-associated	ECM Regulators	ADAM23	ADAM23	ADAM metallopeptidase domain 23	107316572	NC_029522.1	XM_015868238.1	XP_015723724.1
Matrisome-associated	ECM Regulators	ADAM28	ADAM28	ADAM metallopeptidase domain 28	107323685	NC_029537.1	XM_015883016.1	XP_015738502.1
Matrisome-associated	ECM Regulators	ADAM33	ADAM33	ADAM metallopeptidase domain 33	107314102	NC_029519.1	XM_015862996.1	XP_015718482.1
Matrisome-associated	ECM Regulators	ADAMTS1	ADAMTS1	ADAM metallopeptidase with thrombospondin type 1 motif, 1	107322643	NC_029516.1	XM_015880877.1	XP_015736363.1
Matrisome-associated	ECM Regulators	ADAMTS2	ADAMTS2	ADAM metallopeptidase with thrombospondin type 1 motif, 2	107320100	NC_029528.1	XM_015875604.1	XP_015731090.1
Matrisome-associated	ECM Regulators	ADAMTS3	ADAMTS3	ADAM metallopeptidase with thrombospondin type 1 motif, 3	107313467	NC_029519.1	XM_015861760.1	XP_015717246.1
Matrisome-associated	ECM Regulators	ADAMTS5	ADAMTS5	ADAM metallopeptidase with thrombospondin type 1 motif, 5	107323126	NC_029516.1	XM_015881917.1	XP_015737403.1
Matrisome-associated	ECM Regulators	ADAMTS6	ADAMTS6	ADAM metallopeptidase with thrombospondin type 1 motif, 6	107305919	NC_029547.1	XR_001551922.1	XP_015704104.1
Matrisome-associated	ECM Regulators	ADAMTS7	ADAMTS7	ADAM metallopeptidase with thrombospondin type 1 motif, 7	107318908	NC_029525.1	XM_015873288.1	XP_015728774.1
Matrisome-associated	ECM Regulators	ADAMTS8	ADAMTS8	ADAM metallopeptidase with thrombospondin type 1 motif, 8	107324192	NC_029539.1	XM_015883990.1	XP_015739476.1
Matrisome-associated	ECM Regulators	ADAMTS9	ADAMTS9	ADAM metallopeptidase with thrombospondin type 1 motif, 9	107319904	NC_029527.1	XM_015875258.1	XP_015730744.1
Matrisome-associated	ECM Regulators	ADAMTS10	ADAMTS10	ADAM metallopeptidase with thrombospondin type 1 motif, 10	107325592	NC_029543.1	XM_015886627.1	XP_015742113.1
Matrisome-associated	ECM Regulators	ADAMTS12	ADAMTS12	ADAM metallopeptidase with thrombospondin type 1 motif, 12	107305813	NC_029547.1	XM_015848413.1	XP_015703899.1
Matrisome-associated	ECM Regulators	ADAMTS13	ADAMTS13	ADAM metallopeptidase with thrombospondin type 1 motif, 13	107321769	NC_029532.1	XM_015879054.1	XP_015734540.1
Matrisome-associated	ECM Regulators	ADAMTS14	ADAMTS14	ADAM metallopeptidase with thrombospondin type 1 motif, 14	107315753	NC_029521.1	XM_015866443.1	XP_015721929.1
Matrisome-associated	ECM Regulators	ADAMTS15	ADAMTS15	ADAM metallopeptidase with thrombospondin type 1 motif, 15	107324190	NC_029539.1	XM_015883988.1	XP_015739474.1
Matrisome-associated	ECM Regulators	ADAMTS17	ADAMTS17	ADAM metallopeptidase with thrombospondin type 1 motif, 17	107318860	NC_029525.1	XM_015873158.1	XP_015728644.1
Matrisome-associated	ECM Regulators	ADAMTS18	ADAMTS18	ADAM metallopeptidase with thrombospondin type 1 motif, 18	107319411	NC_029526.1	XM_015874172.1	XP_015729658.1
Matrisome-associated	ECM Regulators	ADAMTS19	ADAMTS19	ADAM metallopeptidase with thrombospondin type 1 motif, 19	107306322	NC_029547.1	XM_015849403.1	XP_015704889.1
Matrisome-associated	ECM Regulators	ADAMTS20	ADAMTS20	ADAM metallopeptidase with thrombospondin type 1 motif, 20	107309706	NC_029516.1	XM_015854735.1	XP_015710221.1
Matrisome-associated	ECM Regulators	ADAMTSL1	ADAMTSL1	ADAMTS-like 1	107306184	NC_029547.1	XM_015849101.1	XP_015704587.1
Matrisome-associated	ECM Regulators	ADAMTSL2	ADAMTSL2	ADAMTS-like 2	107321882	NC_029532.1	XM_015879324.1	XP_015734810.1
Matrisome-associated	ECM Regulators	ADAMTSL3	ADAMTSL3	ADAMTS-like 3	107318777	NC_029525.1	XM_015873010.1	XP_015728496.1
Matrisome-associated	ECM Regulators	ADAMTSL5	ADAMTSL5	ADAMTS-like 5	107325445	NC_029543.1	XM_015886323.1	XP_015741809.1
Matrisome-associated	ECM Regulators	AGT	AGT	angiotensinogen (serpin peptidase inhibitor, clade A, member 8)	107311450	NC_029518.1	XM_015857944.1	XP_015713430.1
Matrisome-associated	ECM Regulators	AMBP	AMBP	alpha-1-microglobulin/bikunin precursor	107321625	NC_029532.1	XM_015878702.1	XP_015734188.1
Matrisome-associated	ECM Regulators	ASTL	ASTL	astacin-like metallo-endopeptidase (M12 family)	107314850	NC_029520.1	XM_015864579.1	XP_015720065.1
Matrisome-associated	ECM Regulators	C17orf58	C17orf58	chromosome 17 open reading frame 58	107321988	NC_029533.1	XM_015879524.1	XP_015735010.1
Matrisome-associated	ECM Regulators	CD109	CD109	CD109 molecule	107312049	NC_029518.1	XM_015859075.1	XP_015714561.1
Matrisome-associated	ECM Regulators	CELA1	CELA1	chymotrypsin-like elastase family, member 1	107325771	NC_029544.1	XM_015886926.1	XP_015742412.1
Matrisome-associated	ECM Regulators	CELA2A	LOC107323376	chymotrypsin-like elastase family, member 2A	107323376	NC_029536.1	XM_015882368.1	XP_015737854.1
Matrisome-associated	ECM Regulators	CELA3B	CELA3B	chymotrypsin-like elastase family, member 3B	107323307	NC_029536.1	XM_015882256.1	XP_015737742.1
Matrisome-associated	ECM Regulators	CPAMD8	CPAMD8	C3 and PZP-like, alpha-2-macroglobulin domain containing 8	107325386	NC_029543.1	XM_015886180.1	XP_015741666.1
Matrisome-associated	ECM Regulators	CPN2	CPN2	carboxypeptidase N, polypeptide 2	107318252	NC_029524.1	XM_015871868.1	XP_015727354.1
Matrisome-associated	ECM Regulators	CST3	LOC107310933	cystatin C	107310933	NC_029518.1	XM_015857040	XP_015712526.1
Matrisome-associated	ECM Regulators	CST7	CST7	cystatin F (leukocystatin)	107310960	NC_029518.1	XM_015857097.1	XP_015712583.1
Matrisome-associated	ECM Regulators	CSTA	LOC107319031	cystatin A (stefin A)	107319031	NC_029516.1	XM_015873526.1	XP_015729012.1
Matrisome-associated	ECM Regulators	CSTB	LOC107319025	cystatin B (stefin B)	107319025	NC_029516.1	XM_015873520.1	XP_015729006.1
Matrisome-associated	ECM Regulators	CTSA	CTSA	cathepsin A	107323140	NC_029535.1	XM_015881944.1	XP_015737430.1
Matrisome-associated	ECM Regulators	CTSB	CTSB	cathepsin B	107312410	NC_029518.1	XM_015859825.1	XP_015715311.1
Matrisome-associated	ECM Regulators	CTSC	CTSC	cathepsin C	107308454	NC_029516.1	XM_015852352.1	XP_015707838.1
Matrisome-associated	ECM Regulators	CTSD	CTSD	cathepsin D	107314535	NC_029520.1	XM_015863832.1	XP_015719318.1
Matrisome-associated	ECM Regulators	CTSE	CTSE	cathepsin E	107324888	NC_029541.1	XM_015885297.1	XP_015740783.1
Matrisome-associated	ECM Regulators	CTSH	CTSH	cathepsin H	107318952	NC_029525.1	XM_015873394.1	XP_015728880.1
Matrisome-associated	ECM Regulators	CTSO	CTSO	cathepsin O	107313050	NC_029519.1	XM_015860969.1	XP_015716455.1
Matrisome-associated	ECM Regulators	CTSS	CTSS	cathepsin S	107324540	NC_029540.1	XM_015884644.1	XP_015740130.1
Matrisome-associated	ECM Regulators	CTSZ	CTSZ	cathepsin Z	107323052	NC_029535.1	XM_015881749.1	XP_015737235.1
Matrisome-associated	ECM Regulators	EGLN1	EGLN1	egl nine homolog 1 (C. elegans)	107311390	NC_029518.1	XM_015857848.1	XP_015713334.1
Matrisome-associated	ECM Regulators	EGLN3	EGLN3	egl nine homolog 3 (C. elegans)	107315049	NC_029520.1	XM_015865016.1	XP_015720502.1
Matrisome-associated	ECM Regulators	F10	F10	coagulation factor X	107307824	NC_029516.1	XM_015851331.1	XP_015706817.1
Matrisome-associated	ECM Regulators	F13A1	F13A1	coagulation factor XIII, A1 polypeptide	107309663	NC_029517.1	XM_015854645.1	XP_015710131.1
Matrisome-associated	ECM Regulators	F13B	LOC107317155	coagulation factor XIII, B polypeptide	#N/A	NC_029523.1	XM_015869476.1	XP_015724966.1
Matrisome-associated	ECM Regulators	F2	F2	coagulation factor II (thrombin)	107314808	NC_029520.1	XM_015864484.1	XP_015719970.1
Matrisome-associated	ECM Regulators	F7	F7	coagulation factor VII (serum prothrombin conversion accelerator)		NC_029547.1	XM_015850024.1	XP_015705510.1
Matrisome-associated	ECM Regulators	F9	F9	coagulation factor IX	107312750	NC_029519.1	XM_015860428.1	XP_015715914.1
Matrisome-associated	ECM Regulators	Fam20A	Fam20A	family with sequence similarity 20 member A	107322218	NC_029533.1	XM_015880005.1	XP_015735491.1
Matrisome-associated	ECM Regulators	FAM20B	FAM20B	family with sequence similarity 20 member B	107317235	NC_029523.1	XM_015869685.1	XP_015725171.1
Matrisome-associated	ECM Regulators	FAM20C	FAM20C	family with sequence similarity 20 member C	107320739	NC_029529.1	XM_015876924.1	XP_015732410.1
Matrisome-associated	ECM Regulators	HABP2	HABP2	hyaluronan binding protein 2	107316124	NC_029521.1	XM_015867318.1	XP_015722804.1
Matrisome-associated	ECM Regulators	HPSE	HPSE	heparanase	107313425	NC_029519.1	XM_015861617.1	XP_015717103.1
Matrisome-associated	ECM Regulators	HPSE2	HPSE2	heparanase 2	107316031	NC_029521.1	XM_015867093.1	XP_015722579.1
Matrisome-associated	ECM Regulators	HRG	HRG	histidine-rich glycoprotein	107318177	NC_029524.1	XM_015871689.1	XP_015727175.1
Matrisome-associated	ECM Regulators	HTRA1	HTRA1	HtrA serine peptidase 1	107316299	NC_029521.1	XM_015867610.1	XP_015723096.1
Matrisome-associated	ECM Regulators	HTRA3	HTRA3	HtrA serine peptidase 3	107314035	NC_029519.1	XM_015862900.1	XP_015718386.1
Matrisome-associated	ECM Regulators	HYAL1	HYAL1	hyaluronoglucosaminidase 1	107319564	NC_029527.1	XM_015874489.1	XP_015729975.1
Matrisome-associated	ECM Regulators	HYAL2	HYAL2	hyaluronoglucosaminidase 2	107319561	NC_029527.1	XM_015874479.1	XP_015729965.1
Matrisome-associated	ECM Regulators	HYAL3	HYAL3	hyaluronoglucosaminidase 3	107319647	NC_029527.1	XM_015874646.1	XP_015730132.1
Matrisome-associated	ECM Regulators	ITIH2	ITIH2	inter-alpha (globulin) inhibitor H2	107315650	NC_029516.1	XM_015866246.1	XP_015721732.1
Matrisome-associated	ECM Regulators	ITIH3	ITIH3	inter-alpha (globulin) inhibitor H3	107319538	NC_029527.1	XM_015874434.1	XP_015729920.1
Matrisome-associated	ECM Regulators	ITIH5	ITIH5	inter-alpha (globulin) inhibitor H5	107315475	NC_029516.1	XM_015865927.1	XP_015721413.1
Matrisome-associated	ECM Regulators	KAZALD1	KAZALD1	Kazal-type serine peptidase inhibitor domain 1	107316111	NC_029521.1	XM_015867281.1	XP_015722767.1
Matrisome-associated	ECM Regulators	KNG1	KNG1	kininogen 1	107318178	NC_029524.1	XM_015871690.1	XP_015727176.1
Matrisome-associated	ECM Regulators	KY	KY	kyphoscoliosis peptidase	107317996	NC_029524.1	XM_015871304.1	XP_015726790.1
Matrisome-associated	ECM Regulators	LOX	LOX	lysyl oxidase	107306724	NC_029547.1	XM_015850056.1	XP_015705542.1
Matrisome-associated	ECM Regulators	LOXL1	LOXL1	lysyl oxidase-like 1	107318660	NC_029525.1	XM_015872772.1	XP_015728258.1
Matrisome-associated	ECM Regulators	LOXL2	LOXL2	lysyl oxidase-like 2	107323625	NC_029537.1	XM_015882907.1	XP_015738393.1
Matrisome-associated	ECM Regulators	LOXL3	LOXL3	lysyl oxidase-like 3	107306850	NW_015439533.1	XM_015850250.1	XP_015705736.1
Matrisome-associated	ECM Regulators	LOXL4	LOC107316034	lysyl oxidase-like 4	107316034	NC_029521.1	XM_015867101.1	XP_015722587.1
Matrisome-associated	ECM Regulators	MASP1	MASP1	mannan-binding lectin serine peptidase 1 (C4/C2 activating component of Ra-reactive factor)	107318290	NC_029524.1	XM_015871937.1	XP_015727423.1
Matrisome-associated	ECM Regulators	MASP2	MASP2	mannan-binding lectin serine peptidase 2	107323403	NC_029536.1	XM_015882426.1	XP_015737912.1
Matrisome-associated	ECM Regulators	MEP1A	MEP1A	meprin A, alpha (PABA peptide hydrolase)	107312462	NC_029518.1	XM_015859921.1	XP_015715407.1
Matrisome-associated	ECM Regulators	MEP1B	MEP1B	meprin A, beta	107310133	NC_029517.1	XM_015855496.1	XP_015710982.1
Matrisome-associated	ECM Regulators	MMP1	LOC107308399	matrix metallopeptidase 1 (interstitial collagenase)	107308399	NC_029516.1	XM_015852267.1	XP_015707753.1
Matrisome-associated	ECM Regulators	MMP2	MMP2	matrix metallopeptidase 2 (gelatinase A, 72kDa gelatinase, 72kDa type IV collagenase)	107319190	NC_029526.1	XM_015873862.1	XP_015729348.1
Matrisome-associated	ECM Regulators	MMP9	MMP9	matrix metallopeptidase 9 (gelatinase B, 92kDa gelatinase, 92kDa type IV collagenase)	107323128	NC_029535.1	XM_015881923.1	XP_015737409.1
Matrisome-associated	ECM Regulators	MMP10	LOC107308400	matrix metallopeptidase 10 (stromelysin 2)	107308400	NC_029516.1	XM_015852268.1	XP_015707754.1
Matrisome-associated	ECM Regulators	MMP11	MMP11	matrix metallopeptidase 11 (stromelysin 3)	107321283	NC_029530.1	XM_015878030.1	XP_015733516.1
Matrisome-associated	ECM Regulators	MMP13	LOC107308401	matrix metallopeptidase 13 (collagenase 3)	107308401	NC_029516.1	XM_015852269.1	XP_015707755.1
Matrisome-associated	ECM Regulators	MMP15	MMP15	matrix metallopeptidase 15 (membrane-inserted)	107319098	NC_029526.1	XM_015873684.1	XP_015729170.1
Matrisome-associated	ECM Regulators	MMP16	MMP16	matrix metallopeptidase 16 (membrane-inserted)	107310392	NC_029517.1	XM_015855974.1	XP_015711460.1
Matrisome-associated	ECM Regulators	MMP17	MMP17	matrix metallopeptidase 17 (membrane-inserted)	107321084	NC_029530.1	XM_015877647.1	XP_015711460.1
Matrisome-associated	ECM Regulators	MMP23B	MMP23B	matrix metallopeptidase 23B	107323291	NC_029536.1	XM_015882207.1	XP_015737693.1
Matrisome-associated	ECM Regulators	MMP24	MMP24	matrix metallopeptidase 24 (membrane-inserted)	107322832	NC_029535.1	XM_015881336.1	XP_015736822.1
Matrisome-associated	ECM Regulators	MMP27	LOC107308407	matrix metallopeptidase 27	107308407	NC_029516.1	XM_015852275.1	XP_015707761.1
Matrisome-associated	ECM Regulators	MMP28	MMP28	matrix metallopeptidase 28	107322615	NC_029534.1	XM_015880812.1	XP_015736298.1
Matrisome-associated	ECM Regulators	NGLY1	NGLY1	N-glycanase 1	107309294	NC_029517.1	XM_015853973.1	XP_015709459.1
Matrisome-associated	ECM Regulators	OGFOD1	OGFOD1	2-oxoglutarate and iron-dependent oxygenase domain containing 1	107319175	NC_029526.1	XM_015873843.1	XP_015729329.1
Matrisome-associated	ECM Regulators	OGFOD2	OGFOD2	2-oxoglutarate and iron-dependent oxygenase domain containing 2	107321130	NC_029530.1	XM_015877730.1	XP_015733216.1
Matrisome-associated	ECM Regulators	P4HA1	P4HA1	prolyl 4-hydroxylase, alpha polypeptide I	107315698	NC_029521.1	XM_015866288.1	XP_015721774.1
Matrisome-associated	ECM Regulators	P4HA2	P4HA2	prolyl 4-hydroxylase, alpha polypeptide II	107320086	NC_029528.1	XM_015875586.1	XP_015731072.1
Matrisome-associated	ECM Regulators	P4HA3	P4HA3	prolyl 4-hydroxylase, alpha polypeptide III	107308628	NC_029516.1	XM_015852635.1	XP_015708121.1
Matrisome-associated	ECM Regulators	P4HTM	P4HTM	prolyl 4-hydroxylase, transmembrane (endoplasmic reticulum)	107319831	NC_029527.1	XM_015875040.1	XP_015730526.1
Matrisome-associated	ECM Regulators	PAMR1	PAMR1	peptidase domain containing associated with muscle regeneration 1	107314407	NC_029520.1	XM_015863605.1	XP_015719091.1
Matrisome-associated	ECM Regulators	PAPPA	PAPPA	pregnancy-associated plasma protein A, pappalysin 1	107321647	NC_029532.1	XM_015878747.1	XP_015734233.1
Matrisome-associated	ECM Regulators	PAPPA2	PAPPA2	pappalysin 2	107317192	NC_029523.1	XM_015869546.1	XP_015725032.1
Matrisome-associated	ECM Regulators	PCSK5	PCSK5	proprotein convertase subtilisin/kexin type 5	107306216	NC_029547.1	XM_015849157.1	XP_015704643.1
Matrisome-associated	ECM Regulators	PCSK6	PCSK6	proprotein convertase subtilisin/kexin type 6	107318992	NC_029525.1	XM_015873461.1	XP_015728947.1
Matrisome-associated	ECM Regulators	PI3	MATN4	peptidase inhibitor 3, skin-derived	107323008	NC_029535.1	XM_015881690.1	XP_015737176.1
Matrisome-associated	ECM Regulators	PLAT	PLAT	plasminogen activator, tissue	107323741	NC_029537.1	XM_015883094.1	XP_015738580.1
Matrisome-associated	ECM Regulators	PLAU	PLAU	plasminogen activator, urokinase	107315813	NC_029521.1	XM_015866551.1	XP_015722037.1
Matrisome-associated	ECM Regulators	PLG	PLG	plasminogen	107311524	NC_029518.1	XM_015858062.1	XP_015713548.1
Matrisome-associated	ECM Regulators	PLOD1	PLOD1	procollagen-lysine 1, 2-oxoglutarate 5-dioxygenase 1	107323370	NC_029536.1	XM_015882358.1	XP_015737844.1
Matrisome-associated	ECM Regulators	PLOD2	PLOD2	procollagen-lysine, 2-oxoglutarate 5-dioxygenase 2	107318094	NC_029524.1	XM_015871497.1	XP_015726983.1
Matrisome-associated	ECM Regulators	PRSS2	LOC107319236	protease, serine, 2 (trypsin 2)	107319236	NC_029516.1	XM_015873919.1	XP_015729405.1
Matrisome-associated	ECM Regulators	PRSS3	LOC107319263	protease, serine, 3	107319263	NC_029516.1	XM_015873961.1	XP_015729447.1
Matrisome-associated	ECM Regulators	PRSS12	PRSS12	protease, serine, 12 (neurotrypsin, motopsin)	107313538	NC_029519.1	XM_015861862.1	XP_015717348.1
Matrisome-associated	ECM Regulators	SERPINA10	SERPINA10	serpin peptidase inhibitor, clade A (alpha-1 antiproteinase, antitrypsin), member 10	107315235	NC_029520.1	XM_015865369.1	XP_015720855.1
Matrisome-associated	ECM Regulators	SERPINB1	LOC107309567	serpin peptidase inhibitor, clade B (ovalbumin), member 1	107309567	NC_029517.1	XM_015854485.1	XP_015709971.1
Matrisome-associated	ECM Regulators	SERPINB2	MENT/LOC107309562	serpin peptidase inhibitor, clade B (ovalbumin), member 2	107309562	NC_029517.1	XM_015854473.1	XP_015709958.1
Matrisome-associated	ECM Regulators	SERPINB5	SERPINB5	serpin peptidase inhibitor, clade B (ovalbumin), member 5	107309634	NC_029517.1	XM_015854585.1	XP_015710071.1
Matrisome-associated	ECM Regulators	SERPINB6	LOC107309566	serpin peptidase inhibitor, clade B (ovalbumin), member 6	107309566	NC_029517.1	XM_015854480.1	XP_015709969.1
Matrisome-associated	ECM Regulators	SERPINB10	LOC107309564	serpin peptidase inhibitor, clade B (ovalbumin), member 10	107309564	NC_029517.1	XM_015854477.1	XP_015709963.1
Matrisome-associated	ECM Regulators	SERPINB12	LOC107309633	serpin peptidase inhibitor, clade B (ovalbumin), member 12	107309633	NC_029517.1	XM_015854584.1	XP_015710070.1
Matrisome-associated	ECM Regulators	SERPINC1	SERPINC1	serpin peptidase inhibitor, clade C (antithrombin), member 1	107317248	NC_029523.1	XM_015869699.1	XP_015725185.1
Matrisome-associated	ECM Regulators	SERPIND1	SERPIND1	serpin peptidase inhibitor, clade D (heparin cofactor), member 1	107321045	NC_029530.1	XM_015877543.1	XP_015733029.1
Matrisome-associated	ECM Regulators	SERPINE2	SERPINE2	serpin peptidase inhibitor, clade E (nexin, plasminogen activator inhibitor type 1), member 2	107318024	NC_029524.1	XM_015871345.1	XP_015726831.1
Matrisome-associated	ECM Regulators	SERPINE3	SERPINE3	serpin peptidase inhibitor, clade E (nexin, plasminogen activator inhibitor type 1), member 3	107308178	NC_029516.1	XM_015851858.1	XP_015707344.1
Matrisome-associated	ECM Regulators	SERPINF1	SERPINF1	serpin peptidase inhibitor, clade F (alpha-2 antiplasmin, pigment epithelium derived factor), member 1	107322531	NC_029534.1	XM_015880651.1	XP_015736137.1
Matrisome-associated	ECM Regulators	SERPINF2	SERPINF2	serpin peptidase inhibitor, clade F (alpha-2 antiplasmin, pigment epithelium derived factor), member 2	107322529	NC_029534.1	XM_015880649.1	XP_015736135.1
Matrisome-associated	ECM Regulators	SERPING1	SERPING1	serpin peptidase inhibitor, clade G (C1 inhibitor), member 1	107314448	NC_029520.1	XM_015863656.1	XP_015719142.1
Matrisome-associated	ECM Regulators	SERPINH1	SERPINH1	serpin peptidase inhibitor, clade H (heat shock protein 47), member 1, (collagen binding protein 1)	107308598	NC_029516.1	XM_015852604.1	XP_015708090.1
Matrisome-associated	ECM Regulators	SERPINI1	SERPINI1	serpin peptidase inhibitor, clade I (neuroserpin), member 1	107318335	NC_029524.1	XM_015872006.1	XP_015727492.1
Matrisome-associated	ECM Regulators	SPAM1	SPAM1	sperm adhesion molecule 1 (PH-20 hyaluronidase, zona pellucida binding)	107308697	NC_029516.1	XM_015852776.1	XP_015708262.1
Matrisome-associated	ECM Regulators	ST14	ST14	suppression of tumorigenicity 14 (colon carcinoma)	107324168	NC_029539.1	XM_015883924.1	XP_015739410.1
Matrisome-associated	ECM Regulators	SULF1	SULF1	sulfatase 1	107310242	NC_029517.1	XM_015855714.1	XP_015711200.1
Matrisome-associated	ECM Regulators	SULF2	SULF2	sulfatase 2	107322955	NC_029535.1	XM_015881536.1	XP_015737022.1
Matrisome-associated	ECM Regulators	TGM2	TGM2	transglutaminase 2 (C polypeptide, protein-glutamine-gamma-glutamyltransferase)	107323089	NC_029535.1	XM_015881832.1	XP_015737318.1
Matrisome-associated	ECM Regulators	TGM3	LOC107322910	transglutaminase 3 (E polypeptide, protein-glutamine-gamma-glutamyltransferase)	107322910	NC_029535.1	XM_015881454.1	XP_015736940.1
Matrisome-associated	ECM Regulators	TGM4	TGM4	transglutaminase 4 (prostate)	107309408	NC_029517.1	XM_015854194.1	XP_015709680.1
Matrisome-associated	ECM Regulators	TGM6	LOC107322931	transglutaminase 6	107322931	NC_029535.1	XM_015881486.1	XP_015736972.1
Matrisome-associated	ECM Regulators	TIMP2	TIMP2	TIMP metallopeptidase inhibitor 2	107322230	NC_029533.1	XM_015880040.1	XP_015735526.1
Matrisome-associated	ECM Regulators	TIMP3	TIMP3	TIMP metallopeptidase inhibitor 3	107314468	NC_029516.1	XM_015863707.1	XP_015719193.1
Matrisome-associated	ECM Regulators	TIMP4	TIMP4	TIMP metallopeptidase inhibitor 4	107319698	NC_029527.1	XM_015874776.1	XP_015730262.1
Matrisome-associated	ECM Regulators	TLL1	TLL1	tolloid-like 1	107313046	NC_029519.1	XM_015860960.1	XP_015716446.1
Matrisome-associated	ECM Regulators	TLL2	TLL2	tolloid-like 2	107315909	NC_029521.1	XM_015866854.1	XP_015722340.1
Matrisome-associated	Secreted Factors	AMH	AMH	anti-Mullerian hormone	107325393	NC_029543.1	XM_015886200.1	XP_015741686.1
Matrisome-associated	Secreted Factors	ANGPT1	ANGPT1	angiopoietin 1	107310472	NC_029517.1	XM_015856162.1	XP_015711648.1
Matrisome-associated	Secreted Factors	ANGPT2	ANGPT2	angiopoietin 2	107312136	NC_029518.1	XM_015859296.1	XP_015714782.1
Matrisome-associated	Secreted Factors	ANGPT4	ANGPT4	angiopoietin 4	107323139	NC_029535.1	XM_015881940.1	XP_015737426.1
Matrisome-associated	Secreted Factors	ANGPTL1	ANGPTL1	angiopoietin-like 1	107317212	NC_029523.1	XM_015869615.1	XP_015725101.1
Matrisome-associated	Secreted Factors	ANGPTL2	ANGPTL2	angiopoietin-like 2	107321926	NC_029532.1	XM_015879403.1	XP_015734889.1
Matrisome-associated	Secreted Factors	ANGPTL3	ANGPTL3	angiopoietin-like 3	107317712	NC_029523.1	XM_015870698.1	XP_015726184.1
Matrisome-associated	Secreted Factors	ANGPTL4	ANGPTL4	angiopoietin-like 4	107325518	NC_029543.1	XM_015886459.1	XP_015741945.1
Matrisome-associated	Secreted Factors	ANGPTL5	ANGPTL5	angiopoietin-like 5	107308389	NC_029516.1	XM_015852257.1	XP_015707743.1
Matrisome-associated	Secreted Factors	ANGPTL7	ANGPTL7	angiopoietin-like 7	107323408	NC_029536.1	XM_015882434.1	XP_015737920.1
Matrisome-associated	Secreted Factors	AREG	AREG	amphiregulin	107313517	NC_029519.1	XM_015861841.1	XP_015717327.1
Matrisome-associated	Secreted Factors	ARTN	ARTN	artemin	107317347	NC_029523.1	XM_015869914.1	XP_015725400.1
Matrisome-associated	Secreted Factors	BDNF	BDNF	brain-derived neurotrophic factor	107314325	NC_029520.1	XM_015863456.1	XP_015718942.1
Matrisome-associated	Secreted Factors	BMP2	BMP2	bone morphogenetic protein 2	107310979	NC_029518.1	XM_015857128.1	XP_015712614.1
Matrisome-associated	Secreted Factors	BMP3	BMP3	bone morphogenetic protein 3	107313490	NC_029519.1	XM_015861809.1	XP_015717295.1
Matrisome-associated	Secreted Factors	BMP4	BMP4	bone morphogenetic protein 4	107315532	NC_029520.1	XM_015865981.1	XP_015721467.1
Matrisome-associated	Secreted Factors	BMP5	BMP5	bone morphogenetic protein 5	107312103	NC_029518.1	XM_015859226.1	XP_015714712.1
Matrisome-associated	Secreted Factors	BMP6	BMP6	bone morphogenetic protein 6	107309636	NC_029517.1	XM_015854588.1	XP_015710074.1
Matrisome-associated	Secreted Factors	BMP7	BMP7	bone morphogenetic protein 7	107323076	NC_029535.1	XM_015881794.1	XP_015737280.1
Matrisome-associated	Secreted Factors	BMP8A		bone morphogenetic protein 8a	#N/A	#N/A
Matrisome-associated	Secreted Factors	BMP8B	LOC107323806	bone morphogenetic protein 8b	107323806	NC_029538.1	XM_015883203.1	XP_015738689.1
Matrisome-associated	Secreted Factors	BMP10	BMP10	bone morphogenetic protein 10	107323694	NC_029537.1	XM_015883030.1	XP_015738516.1
Matrisome-associated	Secreted Factors	BMP15	BMP15	bone morphogenetic protein 15	107312523	NC_029519.1	XM_015860035.1	XP_015715521.1
Matrisome-associated	Secreted Factors	BTC	BTC	betacellulin	107313201	NC_029519.1	XM_015861244.1	XP_015716730.1
Matrisome-associated	Secreted Factors	CBLN1	CBLN1	cerebellin 1 precursor	107319237	NC_029526.1	XM_015873918.1	XP_015729404.1
Matrisome-associated	Secreted Factors	CBLN2	CBLN2	cerebellin 2 precursor	107309993	NC_029517.1	XM_015855223.1	XP_015710709.1
Matrisome-associated	Secreted Factors	CBLN4	CBLN4	cerebellin 4 precursor	107323240	NC_029535.1	XM_015882107.1	XP_015737593.1
Matrisome-associated	Secreted Factors	CCBE1	CCBE1	collagen and calcium binding EGF domains 1	107305787	NC_029547.1	XM_015848333.1	XP_015703819.1
Matrisome-associated	Secreted Factors	CCL4	LOC107322625	chemokine (C-C motif) ligand 4	107322625	NC_029534.1	XM_015880837.1	XP_015736323.1
Matrisome-associated	Secreted Factors	CCL5	LOC107322624	chemokine (C-C motif) ligand 5	107322624	NC_029534.1	XM_015880836.1	XP_015736322.1
Matrisome-associated	Secreted Factors	CCL17	LOC107319142	chemokine (C-C motif) ligand 17	107319142	NC_029526.1	XM_015873784.1	XP_015729270.1
Matrisome-associated	Secreted Factors	CCL19	CCL19	chemokine (C-C motif) ligand 19	107305825	NC_029547.1	XM_015848431.1	XP_015703917.1
Matrisome-associated	Secreted Factors	CCL20	CCL20	chemokine (C-C motif) ligand 20	107318046	NC_029524.1	XM_015871389.1	XP_015726875.1
Matrisome-associated	Secreted Factors	CFC1B	LOC107306284	cripto, FRL-1, cryptic family 1B	107306284	NC_029547.1	XM_015849339.1	XP_015704825.1
Matrisome-associated	Secreted Factors	CHRD	CHRD	chordin	107318256	NC_029524.1	XM_015871872.1	XP_015727358.1
Matrisome-associated	Secreted Factors	CHRDL1	CHRDL1	chordin-like 1	107312874	NC_029519.1	XM_015860692.1	XP_015716178.1
Matrisome-associated	Secreted Factors	CHRDL2	CHRDL2	chordin-like 2	107308647	NC_029516.1	XM_015852670.1	XP_015708156.1
Matrisome-associated	Secreted Factors	CLCF1	CLCF1	cardiotrophin-like cytokine factor 1	107314251	NC_029520.1	XM_015863323.1	XP_015718809.1
Matrisome-associated	Secreted Factors	CNTF	CNTF	ciliary neurotrophic factor	107314426	NC_029520.1	XM_015863633.1	XP_015719119.1
Matrisome-associated	Secreted Factors	CRHBP	CRHBP	corticotropin releasing hormone binding protein	107305940	NC_029547.1	XM_015848647.1	XP_015704133.1
Matrisome-associated	Secreted Factors	CRLF1	CRLF1	cytokine receptor-like factor 1	107325629	NC_029543.1	XM_015886706.1	XP_015742192.1
Matrisome-associated	Secreted Factors	CRLF3	CRLF3	cytokine receptor-like factor 3	107322034	NC_029533.1	XM_015879621.1	XP_015735107.1
Matrisome-associated	Secreted Factors	CRNN	LOC107324390	cornulin	107324390	NC_029540.1	XM_015884370.1	XP_015739856.1
Matrisome-associated	Secreted Factors	CSF1	CSF1	colony stimulating factor 1 (macrophage)	107324667	NC_029541.1	XM_015884879.1	XP_015740365.1
Matrisome-associated	Secreted Factors	CSF3	CSF3	colony stimulating factor 3 (granulocyte)	107325065	NC_029542.1	XM_015885559.1	XP_015741045.1
Matrisome-associated	Secreted Factors	CX3CL1	CX3CL1	chemokine (C-X3-C motif) ligand 1	107319113	NC_029526.1	XM_015873739.1	XP_015729225.1
Matrisome-associated	Secreted Factors	CXCL1	LOC107320485	chemokine (C-X-C motif) ligand 1 (melanoma growth stimulating activity, alpha)	107320485	NC_029516.1	XM_015876406.1	XP_015731892.1
Matrisome-associated	Secreted Factors	CXCL12	CXCL12	chemokine (C-X-C motif) ligand 12 (stromal cell-derived factor 1)	107315894	NC_029521.1	XM_015866816.1	XP_015722302.1
Matrisome-associated	Secreted Factors	CXCL14	CXCL14	chemokine (C-X-C motif) ligand 14	107320183	NC_029528.1	XM_015875817.1	XP_015731303.1
Matrisome-associated	Secreted Factors	DHH	DHH	desert hedgehog homolog (Drosophila)	107325761	NC_029544.1	XM_015886916.1	XP_015742402.1
Matrisome-associated	Secreted Factors	EDA	EDA	ectodysplasin A	107312594	NC_029519.1	XM_015860167.1	XP_015715653.1
Matrisome-associated	Secreted Factors	EGF	EGF	epidermal growth factor (beta-urogastrone)	107313609	NC_029519.1	XM_015861995.1	XP_015717481.1
Matrisome-associated	Secreted Factors	EGFL6	EGFL6	EGF-like-domain, multiple 6	107305695	NC_029516.1	XM_015848197.1	XP_015703683.1
Matrisome-associated	Secreted Factors	EGFL7	EGFL7	EGF-like-domain, multiple 7	107321890	NC_029532.1	XM_015879342.1	XP_015734828.1
Matrisome-associated	Secreted Factors	EPGN	EPGN	epithelial mitogen homolog (mouse)	107313339	NC_029519.1	XM_015861469.1	XP_015716955.1
Matrisome-associated	Secreted Factors	EREG	EREG	epiregulin	107313520	NC_029519.1	XM_015861843.1	XP_015717329.1
Matrisome-associated	Secreted Factors	FASLG	FASLG	Fas ligand (TNF superfamily, member 6)	107317262	NC_029523.1	XM_015869737.1	XP_015725223.1
Matrisome-associated	Secreted Factors	FGF1	FGF1	fibroblast growth factor 1 (acidic)	107320055	NC_029528.1	XM_015875521.1	XP_015731007.1
Matrisome-associated	Secreted Factors	FGF2	FGF2	fibroblast growth factor 2 (basic)	107313543	NC_029519.1	XM_015861871.1	XP_015717357.1
Matrisome-associated	Secreted Factors	FGF3	FGF3	fibroblast growth factor 3 (murine mammary tumor virus integration site (v-int-2) oncogene homolog)	107314469	NC_029520.1	XM_015863705.1	XP_015719191.1
Matrisome-associated	Secreted Factors	FGF4	FGF4	fibroblast growth factor 4	107314467	NC_029520.1	XM_015863704.1	XP_015719190.1
Matrisome-associated	Secreted Factors	FGF5	FGF5	fibroblast growth factor 5	107313516	NC_029519.1	XM_015861838.1	XP_015717324.1
Matrisome-associated	Secreted Factors	FGF7	FGF7	fibroblast growth factor 7 (keratinocyte growth factor)	107318735	NC_029525.1	XM_015872926.1	XP_015728412.1
Matrisome-associated	Secreted Factors	FGF8	FGF8	fibroblast growth factor 8 (androgen-induced)	107315948	NC_029521.1	XM_015866900.1	XP_015722386.1
Matrisome-associated	Secreted Factors	FGF9	FGF9	fibroblast growth factor 9 (glia-activating factor)	107308312	NC_029516.1	XM_015852145.1	XP_015707631.1
Matrisome-associated	Secreted Factors	FGF10	FGF10	fibroblast growth factor 10	107305970	NC_029547.1	XM_015848689.1	XP_015704175.1
Matrisome-associated	Secreted Factors	FGF11	FGF11	fibroblast growth factor 11	107307066	NW_015439878.1	XM_015850505.1	XP_015705991.1
Matrisome-associated	Secreted Factors	FGF12	FGF12	fibroblast growth factor 12	107318196	NC_029524.1	XM_015871733.1	XP_015727219.1
Matrisome-associated	Secreted Factors	FGF13	FGF13	fibroblast growth factor 13	107312739	NC_029519.1	XM_015860419.1	XP_015715905.1
Matrisome-associated	Secreted Factors	FGF14	FGF14	fibroblast growth factor 14	107307971	NC_029516.1	XM_015851490.1	XP_015706976.1
Matrisome-associated	Secreted Factors	FGF16	FGF16	fibroblast growth factor 16	107312883	NC_029519.1	XM_015860699.1	XP_015716185.1
Matrisome-associated	Secreted Factors	FGF18	FGF18	fibroblast growth factor 18	107320505	NC_029528.1	XM_015876425.1	XP_015731911.1
Matrisome-associated	Secreted Factors	FGF19	FGF19	fibroblast growth factor 19	107314429	NC_029520.1	XM_015863636.1	XP_015719122.1
Matrisome-associated	Secreted Factors	FGF20	FGF20	fibroblast growth factor 20	107313688	NC_029519.1	XM_015862148.1	XP_015717634.1
Matrisome-associated	Secreted Factors	FGF22	FGF22	fibroblast growth factor 22	107325468	NC_029543.1	XM_015886364.1	XP_015741850.1
Matrisome-associated	Secreted Factors	FGF23	FGF23	fibroblast growth factor 23	107317989	NC_029516.1	XM_015871292.1	XP_015726778.1
Matrisome-associated	Secreted Factors	FGFBP1	FGFBP1	fibroblast growth factor binding protein 1	107313980	NC_029519.1	XM_015862781.1	XP_015718267.1
Matrisome-associated	Secreted Factors	FGFBP2	FGFBP2	fibroblast growth factor binding protein 2	107313981	NC_029519.1	XM_015862782.1	XP_015718268.1
Matrisome-associated	Secreted Factors	FGFBP3	FGFBP3	fibroblast growth factor binding protein 3	107315942	NC_029521.1	XM_015866894.1	XP_015722380.1
Matrisome-associated	Secreted Factors	FIGF	FIGF	c-fos induced growth factor (vascular endothelial growth factor D)	107325582	NC_029516.1	XM_015886623.1	XP_015742109.1
Matrisome-associated	Secreted Factors	FRZB	FRZB	frizzled-related protein	107316451	NC_029522.1	XM_015867939.1	XP_015723425.1
Matrisome-associated	Secreted Factors	FST	FST	follistatin	107305980	NC_029547.1	XM_015848705.1	XP_015704191.1
Matrisome-associated	Secreted Factors	FSTL1	FSTL1	follistatin-like 1	107319706	NC_029516.1	XM_015874796.1	XP_015730282.1
Matrisome-associated	Secreted Factors	FSTL3	FSTL3	follistatin-like 3 (secreted glycoprotein)	107325466	NC_029543.1	XM_015886362.1	XP_015741848.1
Matrisome-associated	Secreted Factors	GDF1	GDF1	growth differentiation factor 1	107325356	NC_029543.1	XM_015886115.1	XP_015741601.1
Matrisome-associated	Secreted Factors	GDF2	GDF2	growth differentiation factor 2	107315908	NC_029521.1	XM_015866853.1	XP_015722339.1
Matrisome-associated	Secreted Factors	GDF5	GDF5	growth differentiation factor 5	107322835	NC_029535.1	XM_015881340.1	XP_015736826.1
Matrisome-associated	Secreted Factors	GDF6	GDF6	growth differentiation factor 6	107306798	NW_015439367.1	XM_015850145.1	XP_015705631.1
Matrisome-associated	Secreted Factors	GDF7	GDF7	growth differentiation factor 7	107312241	NC_029518.1	XM_015859484.1	XP_015714970.1
Matrisome-associated	Secreted Factors	GDF10	GDF10	growth differentiation factor 10	107315907	NC_029521.1	XM_015866851.1	XP_015722337.1
Matrisome-associated	Secreted Factors	GDF11	GDF11	growth differentiation factor 11	107325827	NC_029544.1	XM_015887027.1	XP_015742513.1
Matrisome-associated	Secreted Factors	GDF15	GDF15	growth differentiation factor 15	107325692	NC_029543.1	XM_015886805.1	XP_015742291.1
Matrisome-associated	Secreted Factors	GDNF	GDNF	glial cell derived neurotrophic factor	107305873	NC_029547.1	XM_015848517.1	XP_015704003.1
Matrisome-associated	Secreted Factors	GH1	GH1	growth hormone 1, somatotropin	107325039	NC_029542.1	XM_015885521.1	XP_015741007
Matrisome-associated	Secreted Factors	HBEGF	HBEGF	heparin-binding EGF-like growth factor	107320476	NC_029528.1	XM_015876383.1	XP_015731869.1
Matrisome-associated	Secreted Factors	HCFC2	HCFC2	host cell factor C2	107314730	NC_029516.1	XM_015864268.1	XP_015719754.1
Matrisome-associated	Secreted Factors	HGF	HGF	hepatocyte growth factor (hepapoietin A; scatter factor)	107321440	NC_029516.1	XM_015878646.1	XP_015734132.1
Matrisome-associated	Secreted Factors	HGFAC	HGFAC	HGF activator	107314063	NC_029519.1	XM_015862940.1	XP_015718426.1
Matrisome-associated	Secreted Factors	HHIP	HHIP	hedgehog interacting protein	107313142	NC_029519.1	XM_015861102.1	XP_015716588.1
Matrisome-associated	Secreted Factors	IFNG	IFNG	interferon, gamma	107310263	NC_029516.1	XM_015855753.1	XP_015711239.1
Matrisome-associated	Secreted Factors	IGF1	IGF1	insulin-like growth factor 1 (somatomedin C)	107316281	NC_029516.1	XM_015867574.1	XP_015723060.1
Matrisome-associated	Secreted Factors	IGF2	IGF2	insulin-like growth factor 2 (somatomedin A)	107314538	NC_029520.1	XM_015863842.1	XP_015719328.1
Matrisome-associated	Secreted Factors	IHH	IHH	Indian hedgehog homolog (Drosophila)	107317031	NC_029522.1	XM_015869227.1	XP_015724713.1
Matrisome-associated	Secreted Factors	IL4	LOC107320071	interleukin 4	107320071	NC_029528.1	XM_015875546.1 AB559571.2	XP_015731032.1
Matrisome-associated	Secreted Factors	IL5	LOC107320068	interleukin 5 (colony-stimulating factor, eosinophil)	107320068	NC_029528.1	XM_015875539.1	XP_015731025.1
Matrisome-associated	Secreted Factors	IL6	IL6	interleukin 6 (interferon, beta 2)	107309150	NC_029517.1	XM_015853677.1	XP_015709163.1
Matrisome-associated	Secreted Factors	IL9	SLC25A48	interleukin 9	107320181	NC_029528.1	XM_015875810.1	XP_015731296.1
Matrisome-associated	Secreted Factors	IL10	IL10	interleukin 10	107324788	NC_029541.1	XM_015885136.1	XP_015740622.1
Matrisome-associated	Secreted Factors	IL11	IL11	interleukin 11	107307117	NW_015439883.1	XM_015850563.1	XP_015706049.1
Matrisome-associated	Secreted Factors	IL12A	IL12A	interleukin 12A (natural killer cell stimulatory factor 1, cytotoxic lymphocyte maturation factor 1, p35)	107318422	NC_029524.1	XM_015872202.1	XP_015727688.1
Matrisome-associated	Secreted Factors	IL12B	IL12B	interleukin 12B (natural killer cell stimulatory factor 2, cytotoxic lymphocyte maturation factor 2, p40)	107320334	NC_029528.1	XM_015876070.1	XP_015731556.1
Matrisome-associated	Secreted Factors	IL15	IL15	interleukin 15	107313118	NC_029519.1	XM_015861076.1	XP_015716562.1
Matrisome-associated	Secreted Factors	IL16	IL16	interleukin 16 (lymphocyte chemoattractant factor)	107318764	NC_029525.1	XM_015872988.1	XP_015728474.1
Matrisome-associated	Secreted Factors	IL17B	IL17B	interleukin 17B	107320280	NC_029528.1	XM_015875968.1	XP_015731454.1
Matrisome-associated	Secreted Factors	IL17C	IL17C	interleukin 17C	107319440	NC_029526.1	XM_015874224.1	XP_015729710.1
Matrisome-associated	Secreted Factors	IL17D	IL17D	interleukin 17D	107308325	NC_029516.1	XM_015852163.1	XP_015707649.1
Matrisome-associated	Secreted Factors	IL17F	LOC107312330	interleukin 17F	107312330	NC_029518.1	XM_015859641.1	XP_015715127.1
Matrisome-associated	Secreted Factors	IL18	IL18	interleukin 18 (interferon-gamma-inducing factor)	107324129	NC_029539.1	XM_015883845.1	XP_015739331.1
Matrisome-associated	Secreted Factors	IL20	LOC107324789	interleukin 20	107324789	NC_029541.1	XM_015885137.1	XP_015740623.1
Matrisome-associated	Secreted Factors	IL22	IL22	interleukin 22	107310255	NC_029516.1	XM_015855740.1	XP_015711226.1
Matrisome-associated	Secreted Factors	IL23A	IL23A	interleukin 23, alpha subunit p19	107325846	NC_029544.1	XM_015887058.1	XP_015742544.1
Matrisome-associated	Secreted Factors	IL26	IL26	interleukin 26	107310266	NC_029516.1	XM_015855767.1	XP_015711253.1
Matrisome-associated	Secreted Factors	IL34	IL34	interleukin 34	107319215	NC_029526.1	XM_015873895.1	XP_015729381.1
Matrisome-associated	Secreted Factors	INHA	INHA	inhibin, alpha	107316906	NC_029522.1	XM_015868933.1	XP_015724419.1
Matrisome-associated	Secreted Factors	INHBA	INHBA	inhibin, beta A	107309865	NC_029517.1	XM_015855015.1	XP_015710501.1
Matrisome-associated	Secreted Factors	INHBB	INHBB	inhibin, beta B	107316859	NC_029522.1	XM_015868841.1	XP_015724327.1
Matrisome-associated	Secreted Factors	INHBE	LOC107325767	inhibin, beta E	107325767	NC_029544.1	XM_015886922.1	XP_015742408.1
Matrisome-associated	Secreted Factors	INS	INS	insulin	107314531	NC_029520.1	XM_015863825.1	XP_015719311.1
Matrisome-associated	Secreted Factors	INSL5	INSL5	insulin-like 5	107317754	NC_029523.1	XM_015870787.1	XP_015726273.1
Matrisome-associated	Secreted Factors	ISM1	ISM1	isthmin 1 homolog (zebrafish)	107310988	NC_029518.1	XM_015857141.1	XP_015712627.1
Matrisome-associated	Secreted Factors	ISM2	ISM2	isthmin 2 homolog (zebrafish)	107315161	NC_029520.1	XM_015865230.1	XP_015720716.1
Matrisome-associated	Secreted Factors	KITLG	KITLG	KIT ligand	107311375	NC_029516.1	XM_015857839.1	XP_015720716.1
Matrisome-associated	Secreted Factors	LEFTY1	LEFTY1	left-right determination factor 1	107311039	NC_029518.1	XM_015857246.1	XP_015712732.1
Matrisome-associated	Secreted Factors	LIF	LIF	leukemia inhibitory factor (cholinergic differentiation factor)	107321525	NC_029530.1	XM_015878516.1	XP_015734002.1
Matrisome-associated	Secreted Factors	MDK	MDK	midkine (neurite growth-promoting factor 2)	107314780	NC_029520.1	XM_015864422.1	XP_015719908.1
Matrisome-associated	Secreted Factors	MEGF6	MEGF6	multiple EGF-like-domains 6	107323483	NC_029536.1	XM_015882621.1	XP_015738107.1
Matrisome-associated	Secreted Factors	MEGF9	MEGF9	multiple EGF-like-domains 9	107321698	NC_029532.1	XM_015878845.1	XP_015734331.1
Matrisome-associated	Secreted Factors	MEGF10	MEGF10	multiple EGF-like-domains 10	107306484	NC_029547.1	XM_015849712.1	XP_015705198.1
Matrisome-associated	Secreted Factors	MEGF11	MEGF11	multiple EGF-like-domains 11	107318919	NC_029525.1	XM_015873314.1	XP_015728800.1
Matrisome-associated	Secreted Factors	MST1	MST1	macrophage stimulating 1 (hepatocyte growth factor-like)	107319600	NC_029527.1	XM_015874578.1	XP_015730064.1
Matrisome-associated	Secreted Factors	MSTN	MSTN	myostatin	107316428	NC_029522.1	XM_015867858.1	XP_015723344.1
Matrisome-associated	Secreted Factors	NGF	NGF	nerve growth factor (beta polypeptide)	107324926	NC_029541.1	XM_015885384.1	XP_015740870.1
Matrisome-associated	Secreted Factors	NODAL	LOC107323728	nodal homolog (mouse)	107323728	NC_029537.1	XM_015883073	XP_015738559
Matrisome-associated	Secreted Factors	NRG1	NRG1	neuregulin 1	107306440	NC_029547.1	XM_015849626.1	XP_015705112.1
Matrisome-associated	Secreted Factors	NRG2	NRG2	neuregulin 2	107320425	NC_029528.1	XM_015876269.1	XP_015731755.1
Matrisome-associated	Secreted Factors	NRG3	NRG3	neuregulin 3	107315582	NC_029521.1	XM_015866076.1	XP_015721562.1
Matrisome-associated	Secreted Factors	NRG4	NRG4	neuregulin 4	107318540	NC_029525.1	XM_015872473.1	XP_015727959.1
Matrisome-associated	Secreted Factors	NRTN	NRTN	neurturin	107325645	NC_029543.1	XM_015886746.1	XP_015742232.1
Matrisome-associated	Secreted Factors	NTF3	NTF3	neurotrophin 3	107318073	NC_029516.1	XM_015871474.1	XP_015726960.1
Matrisome-associated	Secreted Factors	PDGFA	PDGFA	platelet-derived growth factor alpha polypeptide	107320713	NC_029529.1	XM_015876874.1	XP_015732360.1
Matrisome-associated	Secreted Factors	PDGFB	PDGFB	platelet-derived growth factor beta polypeptide (simian sarcoma viral (v-sis) oncogene homolog)	107312675	NC_029516.1	XM_015860286.1	XP_015715772.1
Matrisome-associated	Secreted Factors	PDGFC	PDGFC	platelet derived growth factor C	107313060	NC_029519.1	XM_015860984.1	XP_015716470.1
Matrisome-associated	Secreted Factors	PDGFD	PDGFD	platelet derived growth factor D	107308377	NC_029516.1	XM_015852243.1	XP_015707729.1
Matrisome-associated	Secreted Factors	PGF	PGF	placental growth factor	107315098	NC_029520.1	XM_015865095.1	XP_015720581.1
Matrisome-associated	Secreted Factors	PIK3IP1	PIK3IP1	phosphoinositide-3-kinase interacting protein 1	107321330	NC_029530.1	XM_015878120.1	XP_015733606.1
Matrisome-associated	Secreted Factors	PRL	PRL	prolactin	107309735	NC_029517.1	XM_015854762.1	XP_015710248.1
Matrisome-associated	Secreted Factors	PTN	PTN	pleiotrophin	107315827	NC_029516.1	XM_015866610.1	XP_015722096.1
Matrisome-associated	Secreted Factors	RP11-45B20.2	LOC107308299	C1q and tumor necrosis factor related protein 9B	107308299	NC_029516.1	XM_015852090.1	XP_015707577.1
Matrisome-associated	Secreted Factors	S100A1	S100A1	S100 calcium binding protein A1	107324416	NC_029540.1	XM_015884411.1	XP_015739897.1
Matrisome-associated	Secreted Factors	S100A4	LOC107324373	S100 calcium binding protein A4	107324373	NC_029540.1	XM_015884350.1	XP_015739836.1
Matrisome-associated	Secreted Factors	S100A9	LOC107324457	S100 calcium binding protein A9	107324457	NC_029540.1	XM_015884484.1	XP_015739970.1
Matrisome-associated	Secreted Factors	S100A10	S100A10	S100 calcium binding protein A10	107324576	NC_029540.1	XM_015884703.1	XP_015740189.1
Matrisome-associated	Secreted Factors	S100A11	S100A11	S100 calcium binding protein A11	107324411	NC_029540.1	XM_015884390.1	XP_015739876.1
Matrisome-associated	Secreted Factors	S100A14	LOC107324459	S100 calcium binding protein A14	107324459	NC_029540.1	XM_015884490.1	XP_015739976.1
Matrisome-associated	Secreted Factors	S100A16	S100A16	S100 calcium binding protein A16	107324462	NC_029540.1	XM_015884496.1	XP_015739982.1
Matrisome-associated	Secreted Factors	S100B	S100B	S100 calcium binding protein B	107316377	NC_029522.1	XM_015867748.1	XP_015723234.1
Matrisome-associated	Secreted Factors	S100Z	S100Z	S100 calcium binding protein Z	107305884	NC_029547.1	XM_015848527.1	XP_015704013.1
Matrisome-associated	Secreted Factors	SCUBE1	SCUBE1	signal peptide, CUB domain, EGF-like 1	107317342	NC_029516.1	XM_015869933.1	XP_015725419.1
Matrisome-associated	Secreted Factors	SCUBE2	SCUBE2	signal peptide, CUB domain, EGF-like 2	107314618	NC_029520.1	XM_015864062.1	XP_015719548.1
Matrisome-associated	Secreted Factors	SCUBE3	SCUBE3	signal peptide, CUB domain, EGF-like 3	107324796	NC_029541.1	XM_015885154.1	XP_015740640.1
Matrisome-associated	Secreted Factors	SFRP1	SFRP1	secreted frizzled-related protein 1	107323778	NC_029537.1	XM_015883172.1	XP_015738658.1
Matrisome-associated	Secreted Factors	SFRP2	SFRP2	secreted frizzled-related protein 2	107313067	NC_029519.1	XM_015861006.1	XP_015716492.1
Matrisome-associated	Secreted Factors	SFRP4	SFRP4	secreted frizzled-related protein 4	107309421	NC_029517.1	XM_015854212.1	XP_015709698.1
Matrisome-associated	Secreted Factors	SFRP5	SFRP5	secreted frizzled-related protein 5	107316102	NC_029521.1	XM_015867269.1	XP_015722755.1
Matrisome-associated	Secreted Factors	SHH	SHH	sonic hedgehog homolog (Drosophila)	107308849	NC_029517.1	XM_015853028.1	XP_015708514.1
Matrisome-associated	Secreted Factors	TCHH	TCHH	trichohyalin	107324367	NC_029540.1	XM_015884343.1	XP_015739829.1
Matrisome-associated	Secreted Factors	TGFA	TGFA	transforming growth factor, alpha	107323712	NC_029537.1	XM_015883057.1	XP_015738543.1
Matrisome-associated	Secreted Factors	TGFB1	TGFB1	transforming growth factor, beta 1	107307103	NW_015439882.1	XM_015850545.1	XP_015706031.1
Matrisome-associated	Secreted Factors	TGFB2	TGFB2	transforming growth factor, beta 2	107311051	NC_029518.1	XM_015857278.1	XP_015712764.1
Matrisome-associated	Secreted Factors	TGFB3	TGFB3	transforming growth factor, beta 3	107315120	NC_029520.1	XM_015865149.1	XP_015720635.1
Matrisome-associated	Secreted Factors	THPO	THPO	thrombopoietin	107318257	NC_029524.1	XM_015871873.1	XP_015727359.1
Matrisome-associated	Secreted Factors	TNFSF4	TNFSF4	tumor necrosis factor (ligand) superfamily, member 4	107317184	NC_029523.1	XM_015869535.1	XP_015725021.1
Matrisome-associated	Secreted Factors	TNFSF8	TNFSF8	tumor necrosis factor (ligand) superfamily, member 8	107321680	NC_029532.1	XM_015878839.1	XP_015734325.1
Matrisome-associated	Secreted Factors	TNFSF10	TNFSF10	tumor necrosis factor (ligand) superfamily, member 10	107318308	NC_029524.1	XM_015871953.1	XP_015727439.1
Matrisome-associated	Secreted Factors	TNFSF11	TNFSF11	tumor necrosis factor (ligand) superfamily, member 11	107308113	NC_029516.1	XM_015851736.1	XP_015707222.1
Matrisome-associated	Secreted Factors	TNFSF13B	TNFSF13B	tumor necrosis factor (ligand) superfamily, member 13b	107307954	NC_029516.1	XM_015851453.1	XP_015706939.1
Matrisome-associated	Secreted Factors	TNFSF15	TNFSF15	tumor necrosis factor (ligand) superfamily, member 15	107321678	NC_029532.1	XM_015878837.1	XP_015734323.1
Matrisome-associated	Secreted Factors	TPO	TPO	thyroid peroxidase	107312163	NC_029518.1	XM_015859349.1	XP_015714835.1
Matrisome-associated	Secreted Factors	VEGFA	VEGFA	vascular endothelial growth factor A	107311307	NC_029518.1	XM_015857741.1	XP_015713227.1
Matrisome-associated	Secreted Factors	VEGFC	VEGFC	vascular endothelial growth factor C	107313491	NC_029519.1	XM_015861810.1	XP_015717296.1
Matrisome-associated	Secreted Factors	VWC2	VWC2	von Willebrand factor C domain containing 2	107309496	NC_029517.1	XM_015854358.1	XP_015709844.1
Matrisome-associated	Secreted Factors	VWC2L	VWC2L	von Willebrand factor C domain-containing protein 2-like	107316465	NC_029522.1	XM_015867972.1	XP_015723458.1
Matrisome-associated	Secreted Factors	WFIKKN1	WFIKKN1	WAP, follistatin/kazal, immunoglobulin, kunitz and netrin domain containing 1	107320876	NC_029529.1	XM_015877159.1	XP_015732645.1
Matrisome-associated	Secreted Factors	WFIKKN2	WFIKKN2	WAP, follistatin/kazal, immunoglobulin, kunitz and netrin domain containing 2	107322352	NC_029533.1	XM_015880298.1	XP_015735784.1
Matrisome-associated	Secreted Factors	WIF1	WIF1	WNT inhibitory factor 1	107310182	NC_029516.1	XM_015855600.1	XP_015711086.1
Matrisome-associated	Secreted Factors	WNT1	WNT1	wingless-type MMTV integration site family, member 1	107325739	NC_029544.1	XM_015886885.1	XP_015742371.1
Matrisome-associated	Secreted Factors	WNT2	WNT2	wingless-type MMTV integration site family member 2	107309102	NC_029516.1	XM_015853576.1	XP_015709062.1
Matrisome-associated	Secreted Factors	WNT2B	WNT2B	wingless-type MMTV integration site family, member 2B	107324859	NC_029541.1	XM_015885246.1	XP_015740732.1
Matrisome-associated	Secreted Factors	WNT3	WNT3	wingless-type MMTV integration site family, member 3	107325013	NC_029542.1	XM_015885459.1	XP_015740945.1
Matrisome-associated	Secreted Factors	WNT3A	WNT3A	wingless-type MMTV integration site family, member 3A	107308854	NC_029517.1	XM_015853035.1	XP_015708521.1
Matrisome-associated	Secreted Factors	WNT4	WNT4	wingless-type MMTV integration site family, member 4	107323388	NC_029536.1	XM_015882390.1	XP_015737876.1
Matrisome-associated	Secreted Factors	WNT5A	WNT5A	wingless-type MMTV integration site family, member 5A	107320001	NC_029527.1	XM_015875431.1	XP_015730917.1
Matrisome-associated	Secreted Factors	WNT5B	WNT5B	wingless-type MMTV integration site family, member 5B	107315234	NC_029516.1	XM_015865368.1	XP_015720854.1
Matrisome-associated	Secreted Factors	WNT6	WNT6	wingless-type MMTV integration site family, member 6	107317037	NC_029522.1	XM_015869239.1	XP_015724725.1
Matrisome-associated	Secreted Factors	WNT7A	WNT7A	wingless-type MMTV integration site family, member 7A	107319707	NC_029527.1	XR_001557895.1	NA
Matrisome-associated	Secreted Factors	WNT7B	WNT7B	wingless-type MMTV integration site family, member 7B	107317577	NC_029516.1	XM_015870455.1	XP_015725941.1
Matrisome-associated	Secreted Factors	WNT8A	WNT8A	wingless-type MMTV integration site family, member 8A	107320095	NC_029528.1	XM_015875601.1	XP_015731087.1
Matrisome-associated	Secreted Factors	WNT8B	WNT8B	wingless-type MMTV integration site family, member 8B	107315787	NC_029521.1	XM_015866486.1	XP_015721972.1
Matrisome-associated	Secreted Factors	WNT9A	WNT9A	wingless-type MMTV integration site family, member 9A	107308824	NC_029517.1	XM_015852987.1	XP_015708473.1
Matrisome-associated	Secreted Factors	WNT9B	WNT9B	wingless-type MMTV integration site family, member 9B	107324983	NC_029542.1	XM_015885422.1	XP_015740908.1
Matrisome-associated	Secreted Factors	WNT10A	WNT10A	wingless-type MMTV integration site family, member 10A	107317039	NC_029522.1	XM_015869244.1	XP_015724730.1
Matrisome-associated	Secreted Factors	WNT11	WNT11	wingless-type MMTV integration site family, member 11	107308524	NC_029516.1	XM_015852481.1	XP_015707967.1
Matrisome-associated	Secreted Factors	WNT16	WNT16	wingless-type MMTV integration site family, member 16	107308732	NC_029516.1	XM_015852814.1	XP_015708300.1
Matrisome-associated	Secreted Factors	ZFP91	ZFP91	zinc finger protein 91 homolog (mouse)	107314421	NC_029520.1	XM_015863627.1	XP_015719113.1
