# Supplementary material for: Avian Primordial Germ Cells Contribute to and Interact With the Extracellular Matrix During Early Migration
Source: Front Cell Dev Biol. 2019 Mar 28;7:35. doi: 10.3389/fcell.2019.00035 (PMC6447691; doi:10.3389/fcell.2019.00035)
Supplement: Table S2 — Quail PGC transcriptome. [file Table_2.XLSX]

## Sheet: Table 2. PGC MatriTranscriptome
Divided into (1) "Core matrisome" and (2) "Matrisome-associated" genes	Categories within groups - (1) Core matrisome: ECM, Collagens, Proteoglycans; (2) Matrisome-associated: ECM-related, Regulators, Secreted Factors	Gene symbol, official [Entrez Gene]	Quail Gene symbol, official [Entrez Gene]	HH3HC1	HH3HC2	HH3HC3	HH3HC4	HH3HC5	HH3HC6	HH3HC7	HH3HC8	HH3HC9	HH3HC10	HH3HC11	HH3HC12	HH6GC1HC	HH6GC2HC	HH6GC2LC	HH6GC3HC	HH6GC4HC	HH6GC5HC	HH6GC6HC	HH6GCLC_7	HH6GCHC_8	HH6GCHC_9	HH6GCHC_10	HH6GCHC_11	HH6GCHC_12	HH12GC2HC	HH12GC5HC	HH12GC6HC	HH12GC8HC	HH12GCHC_9	HH12GCHC_10	HH12GCHC_12
	PGC marker	DAZL	DAZL	3475	10767	9929	16271	841	40121	30627	11068	7284	13287	3276	5423	567	3678	726	1902	25155	6580	3853	1009	31045	12814	19522	15493	3790	603	23076	5915	28773	14803	17244	6562
	PGC marker	DDX4	DDX4	1606	1968	4356	10383	3601	12005	8615	26421	20763	15361	38	11082	312	1617	55	628	8345	4003	3463	1426	28674	18400	43770	15563	5677	0	20877	1614	21746	28386	21577	9698
Core matrisome	ECM Glycoproteins	ABI3BP	ABI3BP	0	0	0	944	0	0	3	2164	381	253	250	6486	12	673	2	89	12	0	310	58	25	3254	6990	161	13	134	1474	4	5612	0	5	124
Core matrisome	ECM Glycoproteins	AGRN	AGRN	583	1572	419	853	8751	4857	4116	1507	4526	1421	0	1049	826	1596	1414	2319	885	4661	3578	116	997	2127	6539	6492	1533	0	7267	12106	4138	0	0	80
Core matrisome	ECM Glycoproteins	BGLAP	BGLAP	0	0	0	0	0	0	0	0	0	0	0	0	0	0	0	0	0	0	0	0	0	0	0	0	0	0	0	0	0	0	0	0
Core matrisome	ECM Glycoproteins	BMPER	BMPER	89	0	1	0	184	173	0	0	0	362	0	36	172	12	61	1	427	534	96	0	2988	442	1205	129	0	0	14	0	0	0	0	0
Core matrisome	ECM Glycoproteins	CDCP2	CDCP2	0	0	0	0	0	111	0	0	0	0	0	0	0	0	0	0	0	0	0	0	0	0	0	0	0	0	0	0	0	0	0	0
Core matrisome	ECM Glycoproteins	CILP	CILP	0	0	0	0	0	0	0	0	0	17	0	5	16	0	0	0	14	0	0	0	0	0	0	0	8	0	0	0	0	0	0	0
Core matrisome	ECM Glycoproteins	COCH	COCH	1235	0	0	0	430	30	0	21	0	0	0	0	63	89	12	23	173	1538	277	0	0	0	122	0	1	339	15	92	0	0	15	20
Core matrisome	ECM Glycoproteins	COLQ	COLQ	86	0	0	105	0	1999	6	107	89	202	0	105	130	113	14	72	0	831	1429	0	0	1008	1	8	99	0	27	0	3035	0	0	7
Core matrisome	ECM Glycoproteins	COMP	COMP	63	0	0	0	0	0	0	0	0	0	0	20	0	25	0	85	1711	0	286	0	0	0	0	0	2	0	3	52	0	0	0	0
Core matrisome	ECM Glycoproteins	CRELD1	CRELD1	5	0	178	82	12	9	51	22	0	11	0	0	37	57	7	467	53	326	173	0	72	0	471	0	31	1	190	0	516	0	187	270
Core matrisome	ECM Glycoproteins	CRELD2	CRELD2	5055	1	1840	2249	10681	4723	7018	4440	6357	563	0	1085	2520	1798	1562	1317	4367	6181	3363	122	3113	14239	2219	1096	5721	12	5661	32	858	0	261	1
Core matrisome	ECM Glycoproteins	CRIM1	CRIM1	5	29	1932	16	0	8946	298	47	1115	1066	0	147	118	166	24	261	105	737	935	38	3927	1110	2122	897	5	150	237	527	421	0	2822	7053
Core matrisome	ECM Glycoproteins	CRISPLD1	CRISPLD1	16	0	6	0	0	129	0	0	63	0	0	0	116	118	0	36	52	69	128	0	352	81	23	357	0	0	79	7	308	7	0	19
Core matrisome	ECM Glycoproteins	CRISPLD2	CRISPLD2	0	60	0	0	0	0	278	0	48	1	0	104	1	3	6	68	20	130	92	0	0	0	114	0	3	0	0	24	0	0	0	9
Core matrisome	ECM Glycoproteins	CTGF	CTGF	128	51	2091	703	2012	223	1677	110	52	1303	0	517	35	48	17	1	16	780	983	12	0	0	198	1	2480	64	1220	0	559	0	0	2681
Core matrisome	ECM Glycoproteins	CTHRC1	CTHRC1	421	0	127	629	10	434	139	24	63	66	0	14	78	13	0	83	1593	181	229	1	2169	4	72	1	1976	0	998	0	22	8181	0	245
Core matrisome	ECM Glycoproteins	CYR61	CYR61	0	0	470	2	194	0	0	1	1	165	0	0	31	17	0	6	368	39	302	0	0	0	0	0	0	0	449	0	0	200	1	265
Core matrisome	ECM Glycoproteins	DMBT1	DMBT1	520	234	2595	0	0	2460	0	0	110	4000	0	4674	177	54	20	383	2002	96	56	0	0	294	2258	1	0	0	0	14	3	0	0	27
Core matrisome	ECM Glycoproteins	ECM1	ECM1	0	0	3	6	0	0	0	0	0	0	0	0	0	7	0	24	11	59	19	0	5	9	0	65	0	0	0	0	69	0	0	0
Core matrisome	ECM Glycoproteins	ECM2	ECM2	0	0	0	0	0	0	415	0	0	0	4	0	0	0	0	1	0	0	0	0	10	0	0	5	1	0	0	0	0	2181	0	0
Core matrisome	ECM Glycoproteins	EDIL3	LOC107306518	520	0	1141	11887	0	973	268	18	2568	489	692	91	0	0	0	0	0	0	0	0	0	0	25	0	0	0	0	0	0	0	0	0
Core matrisome	ECM Glycoproteins	EFEMP1	EFEMP1	0	0	0	0	0	44	57	0	0	0	0	0	0	0	0	0	0	0	0	21	14	0	4	1648	2	0	1	0	0	0	0	0
Core matrisome	ECM Glycoproteins	EGFLAM	EGFLAM	216	16	1694	361	1247	699	487	159	78	1188	3	910	7	62	87	22	621	780	938	199	1431	858	4057	115	3276	1448	1243	0	163	51	1543	2290
Core matrisome	ECM Glycoproteins	ELN	ELN	231	0	7	2	0	33	10	0	1288	7	0	2	0	0	1	45	3	76	22	0	131	173	16	235	8	0	206	382	0	0	0	208
Core matrisome	ECM Glycoproteins	EMILIN2	EMILIN2	533	131	123	687	98	71	0	929	84	568	11	0	310	532	611	89	1519	2595	1293	67	11579	3402	0	0	0	0	570	621	1111	1	0	0
Core matrisome	ECM Glycoproteins	EMILIN3	EMILIN3	0	0	1	0	716	2	0	3	81	1	0	0	93	0	2	4	0	0	52	1981	0	0	0	0	12	0	0	1	5	0	0	6
Core matrisome	ECM Glycoproteins	FBLN1	FBLN1	4	15	1196	140	5260	2156	0	2185	0	328	122	37	1485	999	1865	1856	9634	11799	8388	619	4	0	1	0	1261	72	21	180	432	18	0	18
Core matrisome	ECM Glycoproteins	FBLN2	FBLN2	0	36	61	57	2104	0	668	9	0	0	344	645	111	394	244	209	1478	815	976	0	284	1367	2367	1359	532	0	2199	329	651	3269	4506	4069
Core matrisome	ECM Glycoproteins	FBLN5	FBLN5	0	0	0	0	6	28	0	0	0	0	0	496	29	229	0	0	0	226	119	0	0	0	0	0	1	2	0	0	0	0	0	0
Core matrisome	ECM Glycoproteins	FBLN7	FBLN7	0	0	0	0	0	1	46	0	0	0	0	0	24	17	126	5	0	340	562	0	0	0	0	0	12	0	0	0	0	0	0	0
Core matrisome	ECM Glycoproteins	FBN1	FBN1	1598	1023	85	30	620	58	272	2485	1795	79	5	106	1276	526	649	332	1966	1872	1815	3	723	147	950	3576	646	13	378	149	347	0	1202	1752
Core matrisome	ECM Glycoproteins	FBN2	FBN2	466	9	924	2845	929	1297	0	1172	1	28	260	3	51	24	110	44	1160	1087	1277	1317	1481	7164	7779	9	6	0	96	23	243	2193	36552	1802
Core matrisome	ECM Glycoproteins	FBN3	FBN3	3040	7600	1539	9833	4066	6889	4232	1110	1559	1770	426	2949	528	857	1286	881	10737	5022	4861	1	5494	12087	2595	4823	1397	30	2786	3355	2116	2	378	8648
Core matrisome	ECM Glycoproteins	FGA	FGA	192	0	9	0	78	0	0	0	0	0	4	0	4514	1667	3260	1848	5094	69217	59779	507	0	0	0	1725	130	8071	188	159	0	0	0	0
Core matrisome	ECM Glycoproteins	FGB	FGB	0	0	0	0	3012	0	0	333	0	0	0	0	11234	3468	8609	6468	21475	69072	43545	54	0	0	0	710	8994	24699	338	0	1	0	0	0
Core matrisome	ECM Glycoproteins	FGG	FGG	0	9	0	0	0	0	7	0	0	0	0	0	4605	925	5865	1638	1329	11472	8105	0	0	0	0	0	22	389	0	33	0	0	0	0
Core matrisome	ECM Glycoproteins	FGL1	FGL1	254	0	638	0	0	0	0	118	0	11	0	0	0	64	36	12	0	180	63	3	0	0	0	0	30	0	415	0	0	0	0	0
Core matrisome	ECM Glycoproteins	FN1	FN1	5129	3271	3881	9496	20360	5474	14174	10213	8646	3098	398	3056	5125	2872	8798	4897	21617	61005	51113	15093	4284	9585	6052	17112	46753	6717	2519	605	3802	1330	2532	13182
Core matrisome	ECM Glycoproteins	FNDC1	FNDC1	0	1	1	0	0	49	0	78	0	418	0	114	22	30	50	37	6	75	476	8	6	0	0	837	723	3	4706	30	0	0	0	19
Core matrisome	ECM Glycoproteins	FNDC7	FNDC7	0	0	239	10	0	0	3	135	0	0	0	0	0	2	60	18	0	0	5	0	0	166	282	0	0	0	1	0	0	0	0	0
Core matrisome	ECM Glycoproteins	FRAS1	FRAS1	530	7	84	606	873	860	707	346	44	269	297	0	1087	444	1089	1285	1146	5311	2414	2520	5897	14	4259	5015	5929	1597	4	3	162	0	0	25004
Core matrisome	ECM Glycoproteins	GAS6	GAS6	0	553	162	494	0	786	106	951	14	1021	0	2707	108	94	4	11	565	571	578	34	32	1163	29	0	68	0	440	307	393	2	0	2628
Core matrisome	ECM Glycoproteins	GLDN	GLDN	0	0	52	0	0	0	1675	518	0	0	480	48	13	62	0	50	0	4	0	0	2317	11	202	6695	6	0	1479	428	1	0	2183	1
Core matrisome	ECM Glycoproteins	HMCN1	HMCN1	143	3052	638	639	199	6302	5134	2131	728	5383	1622	4256	444	391	170	170	7256	2428	948	0	922	4164	12992	71	436	81	6314	217	3514	17	0	401
Core matrisome	ECM Glycoproteins	IGFALS	IGFALS	0	1396	0	36	10	4	6	0	0	1	0	0	125	104	73	219	0	633	228	0	0	1482	0	0	186	0	0	0	0	0	0	0
Core matrisome	ECM Glycoproteins	IGFBP1	IGFBP1	0	0	0	0	431	195	0	0	0	17	0	0	1	0	0	0	0	69	40	16	0	0	431	0	0	0	5732	0	0	0	0	0
Core matrisome	ECM Glycoproteins	IGFBP2	IGFBP2	176	79	3120	192	589	1321	2577	19	344	280	890	696	332	96	19	297	715	1680	2153	16	19	453	2523	18	1	0	556	0	209	56	0	20817
Core matrisome	ECM Glycoproteins	IGFBP3	IGFBP3	1	176	66	554	146	82	0	92	72	669	370	986	40	545	35	193	5109	2415	827	380	701	0	407	18	5	0	2169	418	3469	5837	0	673
Core matrisome	ECM Glycoproteins	IGFBP4	IGFBP4
Core matrisome	ECM Glycoproteins	IGFBP5	IGFBP5	2405	292	89	49	108	87	44	62	58	740	0	520	1607	8917	1982	6309	1589	1088	1062	93	2	0	26	102	353	32	498	8	508	0	0	14
Core matrisome	ECM Glycoproteins	IGFBP7	IGFBP7	103	0	1473	1051	2855	3774	1230	1070	3483	699	1	8354	190	124	77	400	4853	1245	706	3954	3788	4615	1058	456	2590	1	2944	0	9199	8510	62	7294
Core matrisome	ECM Glycoproteins	IGSF10	IGSF10	16	0	0	0	0	0	0	0	0	0	0	0	0	0	0	8	0	2	0	0	0	0	0	1	0	0	0	0	0	0	0	0
Core matrisome	ECM Glycoproteins	LAMA1	LAMA1	893	7259	1464	4123	3223	4625	9187	4717	322	3580	3915	8937	1166	1231	2187	667	13084	4352	4197	964	12319	13056	13992	7141	5286	3413	11634	5792	6888	65	2926	10818
Core matrisome	ECM Glycoproteins	LAMA2	LAMA2	1	0	1	17	25	1	0	0	215	34	0	6	38	79	23	140	258	3185	1358	2	934	69	0	890	10	7	45	42	529	397	25	0
Core matrisome	ECM Glycoproteins	LAMA3	LAMA3	0	0	2	0	0	3	0	0	2	0	0	0	2	15	6	1	5	0	121	0	64	0	0	0	5	14	0	15	0	0	0	115
Core matrisome	ECM Glycoproteins	LAMA4	LAMA4	0	0	0	2	0	0	0	0	0	0	0	0	39	94	4	4	0	759	0	0	12	1	0	0	0	31	0	51	632	2	0	0
Core matrisome	ECM Glycoproteins	LAMA5	LAMA5	176	328	186	8	98	85	11	0	2	168	181	426	86	30	560	41	20	200	437	59	1392	101	4	172	1	9	321	387	92	1	821	0
Core matrisome	ECM Glycoproteins	LAMB1	LAMB1	1221	2672	675	1830	4478	662	2530	5145	5119	1343	186	904	2334	834	1357	1371	4192	19858	10057	5	5149	5246	2049	10547	25268	1497	15769	1242	7019	2259	217	15418
Core matrisome	ECM Glycoproteins	LAMB2	LOC107319879	0	0	0	0	0	0	160	0	0	0	0	0	0	23	0	0	0	0	0	0	0	0	0	0	0	0	0	0	0	0	0	0
Core matrisome	ECM Glycoproteins	LAMB3	LAMB3	0	0	0	0	10	0	1	0	0	0	0	0	53	38	5	36	97	468	243	0	0	0	0	3	0	0	0	48	0	0	0	0
Core matrisome	ECM Glycoproteins	LAMB4	LAMB4	0	0	0	0	0	0	0	0	1	0	0	0	0	0	0	0	0	18	20	0	0	0	0	0	1	0	468	0	0	0	0	0
Core matrisome	ECM Glycoproteins	LAMC1	LAMC1	1544	223	765	761	2291	981	4097	4814	2341	1934	243	4463	1377	1318	1063	1725	17807	6911	5164	535	6421	3220	4304	2580	3749	1973	2344	242	1659	2633	28	3478
Core matrisome	ECM Glycoproteins	LAMC2	LAMC2	0	0	0	30	0	219	0	11	0	0	0	0	3	113	57	16	24	449	66	3	0	0	0	0	0	0	0	0	0	0	0	0
Core matrisome	ECM Glycoproteins	LGI1	LGI1	0	0	0	0	34	18	0	0	0	0	0	0	0	0	0	4	0	26	0	0	0	0	8	0	1	0	0	0	0	2715	0	0
Core matrisome	ECM Glycoproteins	LGI2	LGI2	38	0	8	201	0	40	336	42	1848	50	0	72	14	77	50	18	246	2015	533	0	1307	981	8	352	0	0	1091	226	257	0	0	6076
Core matrisome	ECM Glycoproteins	LRG1	LRG1	0	0	0	0	0	0	0	0	0	0	0	0	0	2	0	358	0	62	0	0	0	0	0	0	0	0	0	0	0	3	0	0
Core matrisome	ECM Glycoproteins	LTBP1	LTBP1	459	3389	913	1439	2297	1759	135	168	267	361	0	575	71	126	167	78	982	1146	1329	227	2586	2729	1299	593	2263	9	2692	211	81	15	17	5515
Core matrisome	ECM Glycoproteins	LTBP2	LTBP2	0	0	0	0	0	1	0	0	0	0	0	0	24	0	345	155	0	273	4	0	0	0	0	1	0	0	0	0	325	0	0	0
Core matrisome	ECM Glycoproteins	MATN1	MATN1	0	1	0	593	418	0	0	0	20	0	0	0	1	3	0	57	0	0	0	10	0	0	1	0	0	0	4	0	0	0	0	0
Core matrisome	ECM Glycoproteins	MATN2	MATN2	0	0	0	7	0	0	0	0	6	27	0	0	79	6	24	5	2	222	351	0	10	0	0	0	0	0	38	0	0	0	139	0
Core matrisome	ECM Glycoproteins	MFAP1	MFAP1	19	0	106	70	820	174	342	1187	73	72	94	68	117	31	241	997	295	906	871	0	5665	35	5799	2343	2646	122	591	16	905	119	2379	1505
Core matrisome	ECM Glycoproteins	MFAP2	MFAP2	3	4	11	106	0	0	0	5	15	0	0	4	204	33	299	36	15	421	88	0	1	9	3	4	40	0	10	0	17	0	0	0
Core matrisome	ECM Glycoproteins	MFAP3	MFAP3	1930	544	413	13930	11287	7200	8693	9812	1659	8629	4	4790	1188	959	1095	440	18104	14147	8529	0	2640	3168	15157	5803	3235	24347	3724	536	23559	0	1	0
Core matrisome	ECM Glycoproteins	MFAP4	MFAP4	0	0	0	0	0	0	0	0	0	0	0	0	14	0	0	0	0	0	1	0	0	0	0	0	0	0	0	0	0	0	0	0
Core matrisome	ECM Glycoproteins	MFAP5	MFAP5	0	0	84	2	198	212	241	17	37	2	0	0	19	13	19	76	197	20	66	0	1	130	5	0	0	0	901	33	0	0	27	675
Core matrisome	ECM Glycoproteins	MFGE8	MFGE8	922	71	729	535	4598	260	1769	1904	3937	107	0	295	12023	6028	10058	22501	2757	4686	3746	8458	1323	1919	385	3877	3586	3780	641	730	400	7	0	1575
Core matrisome	ECM Glycoproteins	MMRN1	MMRN1	0	2	43	1	2	0	0	0	0	0	0	0	0	0	1	8	0	0	6	29	0	0	1	0	2	2	1	0	1	6	0	0
Core matrisome	ECM Glycoproteins	MMRN2	MMRN2	0	0	0	0	3	251	0	0	0	90	0	0	0	76	346	61	0	0	1	0	14	0	6	1070	1110	0	542	0	11	0	0	0
Core matrisome	ECM Glycoproteins	MXRA5	MXRA5	0	0	0	291	8	65	113	281	1192	316	0	0	15	24	10	0	0	20	104	83	0	0	25	7	0	171	3	79	231	0	0	0
Core matrisome	ECM Glycoproteins	NELL1	NELL1	2035	932	60	4390	0	224	0	0	82	804	2030	1932	12	439	14	172	1603	1291	258	0	0	7	706	270	1090	0	1279	1076	784	0	0	0
Core matrisome	ECM Glycoproteins	NELL2	NELL2	1	0	14	0	52	0	23	0	1	5	257	0	0	69	0	17	13	32	8	0	0	0	93	76	0	169	11	1022	111	0	290	0
Core matrisome	ECM Glycoproteins	NID1	NID1	2428	8533	3159	6550	4532	5112	3433	16640	7641	6508	1048	1536	11794	12633	9267	6073	7890	24154	15592	4938	11298	24037	17107	30463	6258	0	8172	2050	18069	632	1992	8135
Core matrisome	ECM Glycoproteins	NID2	NID2	1125	376	9	3625	1520	692	408	196	1384	598	64	216	180	169	29	138	415	1439	1627	131	2201	54	1657	145	676	4	906	44	900	0	476	172
Core matrisome	ECM Glycoproteins	NOV	NOV	0	0	0	0	0	0	29	366	0	0	0	0	10	0	0	1	214	914	560	0	0	0	0	0	0	2215	252	0	0	486	0	0
Core matrisome	ECM Glycoproteins	NPNT	NPNT	78	1	214	0	306	7	682	424	0	0	0	0	78	579	139	147	286	1377	567	30	640	0	3	0	221	0	126	1	0	0	0	8
Core matrisome	ECM Glycoproteins	NTN1	NTN1	0	0	4	0	0	0	0	0	0	0	0	0	3	21	39	533	0	8	0	0	0	0	1283	0	0	0	0	0	0	0	0	0
Core matrisome	ECM Glycoproteins	NTN3	NTN3	0	0	0	0	1	36	0	0	0	0	0	0	0	0	0	22	0	0	0	0	0	0	0	4	0	0	0	0	0	0	0	13
Core matrisome	ECM Glycoproteins	NTN4	NTN4	0	0	0	0	0	0	66	0	0	0	0	0	52	0	0	3	84	114	0	0	0	0	0	0	36	0	1	3	0	42	0	0
Core matrisome	ECM Glycoproteins	NTNG1	NTNG1	1197	603	4536	1433	8401	6252	12494	7797	2331	8706	72	1156	361	162	292	217	736	5075	2685	518	10098	3056	5323	1476	1850	2104	5655	91	569	15554	0	697
Core matrisome	ECM Glycoproteins	NTNG2	NTNG2	0	31	0	0	21	0	0	16	0	0	0	0	14	5	1	14	0	4	5	0	0	0	0	5	0	0	0	542	1	0	0	0
Core matrisome	ECM Glycoproteins	OIT3	OIT3	125	0	0	0	3	15	0	281	0	1300	93	39	82	67	48	81	155	302	1726	1	218	0	8138	0	27	243	278	40	6926	0	280	2094
Core matrisome	ECM Glycoproteins	OTOG	OTOG	0	628	0	0	0	334	1886	779	0	7	1317	0	0	6	4	14	413	0	1	0	0	26	169	0	1	0	0	20	133	0	0	0
Core matrisome	ECM Glycoproteins	OTOL1	OTOL1	0	0	0	0	0	0	0	0	0	0	0	121	0	0	0	3	0	0	15	0	0	0	0	0	0	0	0	0	0	0	0	0
Core matrisome	ECM Glycoproteins	PCOLCE2	PCOLCE2	0	0	128	17	0	10	3	301	1130	145	0	300	1	0	55	17	30	5	487	0	0	0	0	172	7	0	0	16	0	0	1	1
Core matrisome	ECM Glycoproteins	POSTN	POSTN	0	0	1	0	0	0	0	0	0	6	0	1	94	1	0	51	8	930	611	0	0	0	1	0	0	0	2	3	0	59	0	0
Core matrisome	ECM Glycoproteins	PXDN	PXDN	17	0	0	0	0	5	0	0	0	55	0	2	10	5	23	1	1111	715	36	18	38	0	17	0	0	0	1057	8	0	0	0	0
Core matrisome	ECM Glycoproteins	PXDNL	LOC107323019	1903	0	0	0	0	0	0	0	632	0	0	615	48	350	535	1018	1295	528	736	0	1	0	0	2057	1	0	0	0	2311	0	0	0
Core matrisome	ECM Glycoproteins	RELN	RELN	0	0	4	263	0	205	0	0	26	334	0	0	1	959	23	18	92	111	164	0	0	915	0	2	14	0	24	61	184	0	0	0
Core matrisome	ECM Glycoproteins	RSPO2	RSPO2	126	0	278	0	0	0	0	0	487	96	264	731	0	6	0	0	0	718	0	0	0	0	0	0	0	0	1	0	0	0	0	2
Core matrisome	ECM Glycoproteins	RSPO3	RSPO3	468	3001	4323	2257	3472	1304	1023	1978	5760	627	84	1572	4342	3033	1234	5969	6535	12928	8430	125	4733	8668	5452	7140	18550	1054	5032	2823	1688	27515	4899	17626
Core matrisome	ECM Glycoproteins	RSPO4	RSPO4	0	0	0	0	0	0	0	0	0	0	0	0	0	0	11	0	0	0	2	0	0	0	0	0	0	0	0	0	0	0	0	0
Core matrisome	ECM Glycoproteins	SLIT1	SLIT1	1	48	0	0	453	278	0	1	0	0	0	980	0	341	0	0	0	141	1	0	0	1	0	0	1	0	539	0	0	0	0	0
Core matrisome	ECM Glycoproteins	SLIT2	SLIT2	91	5258	410	0	5922	1804	30	92	1	0	0	0	1395	1333	1713	552	9084	25194	25669	78	9395	0	431	0	31660	105	19	243	1105	0	0	2673
Core matrisome	ECM Glycoproteins	SLIT3	SLIT3	0	0	100	40	0	147	172	393	11923	91	0	658	176	16	122	102	1951	140	314	10	397	8	1388	327	11	0	5173	10	1683	1338	158	0
Core matrisome	ECM Glycoproteins	SMOC1	SMOC1	0	0	64	0	2458	0	2	840	1004	514	87	19	0	177	0	10	1089	185	307	0	1190	3343	20	33	13	24	937	82	173	54	243	290
Core matrisome	ECM Glycoproteins	SMOC2	SMOC2	0	0	1	0	0	0	0	0	0	0	0	0	0	10	0	0	0	0	10	0	8	0	0	0	0	29	25	7	0	0	0	0
Core matrisome	ECM Glycoproteins	SNED1	SNED1	0	0	0	12	0	0	0	0	0	0	0	0	0	37	0	87	0	72	17	0	0	1	10	62	4	0	5	0	5	0	0	0
Core matrisome	ECM Glycoproteins	SPARC	SPARC	91	0	53	109	3725	352	311	1000	1267	625	0	0	1254	980	1693	3018	1477	5137	1828	1	1110	2	4	1	674	3743	1687	186	1661	29	3	701
Core matrisome	ECM Glycoproteins	SPARCL1	SPARCL1	0	1	0	0	0	0	0	0	0	17	0	1	1	0	0	12	0	49	2	0	0	317	329	0	0	179	0	111	7	0	0	0
Core matrisome	ECM Glycoproteins	SPON1	SPON1	231	12447	1468	2990	15	2593	5590	3840	6331	600	5	34	901	1667	558	116	2810	910	1120	0	8897	13157	1566	1831	19	6	13155	3087	4559	45842	26526	5110
Core matrisome	ECM Glycoproteins	SPON2	SPON2	0	0	0	0	0	0	0	0	0	0	0	0	0	0	0	0	0	0	24	0	0	0	0	0	0	0	0	0	0	0	0	0
Core matrisome	ECM Glycoproteins	SPP1	SPP1	655	181	892	39	3171	0	313	0	0	21	0	0	15934	4381	11979	17758	3727	17777	6601	0	0	0	4	44	6446	1294	0	0	0	0	0	0
Core matrisome	ECM Glycoproteins	SRPX	SRPX	1238	0	16	4	56	67	3	650	0	347	153	3081	17	145	0	1	135	406	425	0	1028	842	1705	11	1214	0	1180	0	4142	0	717	3
Core matrisome	ECM Glycoproteins	SSPO	SSPO	0	0	1	0	0	21	0	0	0	11	0	13	1	1	0	0	0	0	0	0	0	0	0	0	0	0	7	9	0	0	0	0
Core matrisome	ECM Glycoproteins	SVEP1	SVEP1	2467	513	2254	22	15084	5737	138	5489	0	670	69	16	5712	3765	2837	2958	7384	24218	24636	13949	3276	2684	33	1453	15562	643	0	484	1658	0	0	0
Core matrisome	ECM Glycoproteins	TECTA	TECTA	0	0	0	0	0	0	0	0	0	0	0	0	0	13	0	0	0	0	0	0	0	0	0	0	0	0	0	0	10	0	0	0
Core matrisome	ECM Glycoproteins	TECTB	TECTB	0	0	0	0	0	0	0	0	0	0	0	0	0	0	0	0	0	0	0	0	0	0	0	0	0	0	0	0	0	0	0	0
Core matrisome	ECM Glycoproteins	TGFBI	TGFBI	118	0	99	178	99	201	95	689	34	458	0	5	36	53	141	74	125	404	447	1335	322	548	104	4	796	0	8	16	4	2141	0	0
Core matrisome	ECM Glycoproteins	THBS1	THBS1	1	0	6	1	0	138	1	631	0	0	49	142	139	0	43	72	559	515	939	4426	33	0	976	0	0	0	2	17	0	0	787	0
Core matrisome	ECM Glycoproteins	THBS2	THBS2	0	6280	0	2	0	471	6	7	1129	895	1	0	0	116	0	13	15	179	74	0	3554	160	490	0	4	2	52	3	0	0	315	370
Core matrisome	ECM Glycoproteins	THBS4	THBS4	936	36	1294	334	1022	1437	17	1622	241	422	0	95	157	90	71	55	868	1323	2169	0	1926	19	11633	4037	1225	0	198	265	456	0	0	2802
Core matrisome	ECM Glycoproteins	THSD4	THSD4	831	0	679	140	465	139	75	1759	480	1	0	24	257	112	120	286	94	1808	1775	14	1	0	13	29	3695	0	19	0	6	0	308	0
Core matrisome	ECM Glycoproteins	TINAG	TINAG	0	1	629	0	22	0	0	0	0	0	0	109	53	45	67	19	0	3309	399	0	0	0	0	0	18	0	0	0	0	9	0	0
Core matrisome	ECM Glycoproteins	TNC	TNC	0	0	202	0	0	15	45	28	0	1	0	0	26	0	4	0	237	140	11	1	0	0	0	0	336	0	13	21	0	0	0	0
Core matrisome	ECM Glycoproteins	TNN	TNN	0	0	0	118	0	0	0	0	0	8	0	0	120	22	0	1	0	0	0	0	0	53	0	0	0	0	0	18	0	0	0	0
Core matrisome	ECM Glycoproteins	TNR	TNR	0	0	0	0	0	0	0	0	0	0	0	0	1	0	0	110	0	0	1	0	0	0	0	0	0	13	0	0	0	490	0	0
Core matrisome	ECM Glycoproteins	TNXB	TNXB	0	0	0	0	0	5	4	4	0	0	0	1	4	7	25	15	0	42	5	0	92	0	4	1	0	0	21	0	3	0	0	48
Core matrisome	ECM Glycoproteins	TSKU	TSKU	353	18	3549	0	2146	636	24	1212	4126	1522	0	0	1545	1002	1563	559	4648	4094	3982	96	99	0	1391	0	0	0	0	0	0	1	0	0
Core matrisome	ECM Glycoproteins	VIT	VIT	0	0	0	0	0	25	0	0	0	0	0	0	152	2	235	89	0	150	1	0	0	0	0	0	0	0	2	0	0	0	0	0
Core matrisome	ECM Glycoproteins	VTN	VTN	0	1	0	2	57	8	55	91	49	5	0	3	2	23	22	66	18	360	167	0	92	1	230	250	239	0	149	0	4	20	0	393
Core matrisome	ECM Glycoproteins	VWA1	VWA1	0	0	0	0	0	0	0	135	0	0	0	0	875	209	729	797	0	1653	1180	0	0	0	0	425	0	0	0	0	0	0	0	0
Core matrisome	ECM Glycoproteins	VWA2	VWA2	168	0	0	0	0	73	0	0	0	0	0	1	8	0	82	88	0	121	64	0	0	0	0	2709	0	0	0	0	16	0	0	0
Core matrisome	ECM Glycoproteins	VWA3A	VWA3A	0	0	0	0	0	0	0	0	0	0	0	0	0	0	0	0	814	0	0	1	0	0	0	0	0	0	4	23	1	0	0	0
Core matrisome	ECM Glycoproteins	VWA3B	VWA3B	246	0	0	30	0	4	0	0	0	0	0	24	2	0	0	0	0	0	0	0	0	0	0	0	0	30	0	0	0	0	0	6
Core matrisome	ECM Glycoproteins	VWA5A	VWA5A	0	0	0	0	0	0	0	0	0	0	0	0	0	31	0	0	0	0	0	0	0	0	0	0	0	0	0	0	0	0	0	0
Core matrisome	ECM Glycoproteins	VWA5B1	VWA5B1	0	0	38	0	0	0	0	0	0	0	0	0	0	0	0	0	0	0	3	0	0	0	0	0	0	0	0	0	3	0	0	3
Core matrisome	ECM Glycoproteins	VWA5B2	VWA5B2	0	0	0	0	0	0	0	0	0	0	0	167	0	0	0	0	0	73	132	0	0	0	0	0	0	0	0	0	0	0	0	0
Core matrisome	ECM Glycoproteins	VWCE	VWCE	30	0	0	0	69	3	0	0	0	0	0	0	76	14	84	667	8	476	198	0	0	0	0	0	75	0	0	0	0	0	0	0
Core matrisome	ECM Glycoproteins	VWDE	VWDE	921	0	1493	39	1399	609	0	0	2	0	0	19	269	261	78	151	1430	1293	2349	1880	0	0	2681	0	0	0	1454	1	0	0	0	4
Core matrisome	ECM Glycoproteins	VWF	VWF	0	250	0	2	0	7	0	0	0	0	0	3	15	0	2	1	5	260	57	6	0	0	0	0	3	14	1	14	0	0	0	2
Core matrisome	ECM Glycoproteins	ZP1	ZP1	0	0	65	0	0	0	0	0	0	0	0	0	0	0	0	0	0	0	0	0	0	0	0	0	0	0	0	0	0	0	0	0
Core matrisome	ECM Glycoproteins	ZP2	ZP2	0	0	0	0	1076	0	0	48	0	0	0	21	188	0	0	172	44	551	192	0	0	0	528	0	0	0	153	0	0	0	0	0
Core matrisome	ECM Glycoproteins	ZP3	ZP3/LOC107318593	0	30	0	0	0	0	0	0	0	0	0	0	0	0	679	430	0	485	106	102	6	0	0	0	0	0	0	0	0	0	0	0
Core matrisome	ECM Glycoproteins	ZP4	LOC107315821	0	0	0	0	0	0	0	0	0	0	0	0	13	0	0	56	0	51	0	0	0	0	0	0	0	0	0	0	11	0	0	0
Core matrisome	ECM Glycoproteins	ZPLD1	ZPLD1	0	0	0	0	0	0	0	0	0	0	0	0	80	73	73	8	0	154	122	0	0	0	0	0	3	0	0	0	0	0	0	0
Core matrisome	Collagens	COL1A1	COL1A1	2	1	73	10	5	130	1171	529	406	56	16	55	66	361	121	423	194	179	105	0	2380	742	24	0	1090	0	2225	58	70	124	0	0
Core matrisome	Collagens	COL1A2	COL1A2	572	0	0	0	30	0	0	0	0	0	0	0	76	43	520	123	0	2285	456	0	0	0	0	1	6	2250	22	192	0	0	11	12
Core matrisome	Collagens	COL2A1	COL2A1	343	193	221	20	12	831	1770	623	32	1920	563	1177	339	183	392	645	1032	627	229	99	276	207	2	0	572	0	289	583	673	0	6	334
Core matrisome	Collagens	COL3A1	COL3A1	0	30	39	0	0	0	452	0	0	0	0	128	0	1	17	12	0	2	1	0	0	0	7	157	1	4	580	586	0	0	0	18
Core matrisome	Collagens	COL4A1	COL4A1	1076	325	210	2922	4088	5307	1502	2302	117	331	0	0	2065	807	1337	1624	13190	12865	9232	190	204	6	1120	63	351	1163	5856	543	1	0	1232	14944
Core matrisome	Collagens	COL4A2	COL4A2	28	0	0	159	62	59	1	30	0	0	0	0	572	66	78	290	147	1289	195	44	1	0	15	0	265	139	8	102	280	0	0	0
Core matrisome	Collagens	COL4A3	COL4A3	0	0	0	0	966	8	0	0	0	0	0	385	5	0	0	8	3	0	2	0	0	0	0	0	1	0	26	0	71	1757	0	0
Core matrisome	Collagens	COL4A4	COL4A4	5	1	308	4	0	289	0	40	5	0	0	4	1	12	1	1	0	7	7	0	0	0	1373	28	0	0	0	310	0	0	0	0
Core matrisome	Collagens	COL4A5	COL4A5	612	1347	2226	0	4626	1450	3320	260	3864	506	1	38	4635	1506	3960	3391	16489	28171	21048	12670	884	266	2405	6992	23314	1061	4612	666	3227	0	1254	8
Core matrisome	Collagens	COL4A6	COL4A6	128	3	55	287	0	89	657	259	88	446	1	38	498	297	875	596	908	2878	3048	13	1008	104	643	491	763	14	1912	241	765	6	12	58
Core matrisome	Collagens	COL5A1	COL5A1	370	0	0	158	35	620	357	235	0	351	0	77	446	257	297	624	2617	1191	715	0	1860	0	1167	1323	4586	21	505	152	0	799	0	92
Core matrisome	Collagens	COL5A2	COL5A2	0	4	10	0	0	2	18	0	0	925	0	6	114	292	31	41	128	1347	274	0	1	0	0	0	4	11	499	199	8096	0	0	0
Core matrisome	Collagens	COL6A1	COL6A1	24	0	0	0	0	244	0	0	374	68	0	1	43	60	0	38	1334	311	213	0	128	0	181	3303	0	0	2489	0	1	0	1	327
Core matrisome	Collagens	COL6A2	COL6A2	0	0	0	98	0	0	0	0	0	0	0	0	0	0	0	0	0	0	35	0	0	0	0	0	24	0	0	1990	0	0	0	0
Core matrisome	Collagens	COL6A3	COL6A3	0	106	0	0	0	1	1	0	0	0	0	0	87	0	55	0	0	0	0	0	0	0	0	0	0	7	0	2356	0	0	0	0
Core matrisome	Collagens	COL7A1	COL7A1	0	0	729	1	1	20	0	0	0	9	20	354	12	34	0	1	0	165	0	0	0	0	5	0	0	0	130	0	0	0	2	0
Core matrisome	Collagens	COL8A1	COL8A1	0	0	0	116	0	0	0	0	0	0	0	0	138	4	0	25	0	18	8	0	0	0	0	0	0	0	1	0	0	0	7	0
Core matrisome	Collagens	COL8A2	COL8A2	152	0	924	567	754	36	2575	4482	26	1018	0	133	84	358	81	168	1778	643	1362	0	69	1	231	2231	0	0	3046	810	2338	2189	0	62
Core matrisome	Collagens	COL9A1	COL9A1	10	3	0	0	3	0	0	0	0	564	0	0	0	32	0	23	1014	13	348	0	0	0	0	3136	0	0	0	20	0	7	0	0
Core matrisome	Collagens	COL9A2	COL9A2	4266	0	1079	65	277	7	0	0	0	1179	0	36	0	1526	0	832	6	848	524	0	764	3158	3011	8453	176	0	3062	0	0	0	1462	0
Core matrisome	Collagens	COL9A3	COL9A3	31	0	0	294	0	44	36	24	23	6	0	146	0	49	0	124	0	74	10	2	0	0	4	0	0	14	1906	0	0	0	0	5
Core matrisome	Collagens	COL10A1	COL10A1	0	0	0	0	0	0	71	0	0	0	0	0	2	0	0	0	0	122	0	0	0	0	0	0	0	0	0	0	0	0	0	0
Core matrisome	Collagens	COL11A1	COL11A1	138	2184	206	1657	76	1637	1413	1975	131	1	0	4	1	21	14	12	625	25	117	0	0	0	0	0	17	0	3523	0	0	0	1	0
Core matrisome	Collagens	COL12A1	COL12A1	2	1	632	0	2	5	1	2	5	0	189	0	42	54	26	23	2	2	93	38	0	4	20	0	324	0	5	0	1	0	69	0
Core matrisome	Collagens	COL13A1	COL13A1	0	33	29	0	0	0	0	0	0	0	0	0	4	12	0	16	0	1	236	0	0	0	3	1	0	6	0	0	0	0	0	116
Core matrisome	Collagens	COL14A1	COL14A1	0	0	0	0	0	38	0	0	4	0	0	0	200	84	541	184	142	2106	873	89	1	0	1	0	5546	0	47	52	0	0	0	0
Core matrisome	Collagens	COL15A1	LOC107309772	0	0	0	0	0	0	0	0	8	0	0	0	0	0	0	6	0	0	7	0	0	0	491	2	0	2	5	1	20	110	2	0
Core matrisome	Collagens	COL18A1	COL18A1	586	41	183	3317	927	1621	370	2682	254	370	0	843	6169	3698	5922	7339	7038	16097	10433	1349	195	3989	266	38	4473	7979	4356	5500	806	297	148	17
Core matrisome	Collagens	COL19A1	COL19A1	1	0	0	0	1	0	0	1571	0	131	0	0	0	1	0	0	0	269	44	0	91	4	2	0	0	0	1184	0	0	0	65	34
Core matrisome	Collagens	COL21A1	COL21A1	499	1	107	144	0	8	0	1002	0	831	0	1	0	72	0	9	1	542	160	0	55	2891	0	3630	0	10	677	0	242	0	0	6
Core matrisome	Collagens	COL22A1	COL22A1	0	0	0	0	29	0	0	0	0	0	0	0	1	20	0	7	0	2	0	0	0	0	0	0	0	0	0	0	1	0	0	502
Core matrisome	Collagens	COL23A1	COL23A1	3	0	76	380	1	15	0	1582	2052	135	651	12	111	103	144	218	8	1538	1390	0	1	0	3141	0	429	2	851	6	0	1330	0	1
Core matrisome	Collagens	COL24A1	COL24A1	329	191	292	0	6	1320	0	4	0	582	49	1778	308	121	115	25	360	550	455	20	196	0	0	1	11079	695	743	35	0	0	0	2617
Core matrisome	Collagens	COL25A1	COL25A1	1207	169	1044	3814	0	1480	8543	3790	21	1250	18	0	45	0	48	8	1312	726	705	1	0	0	507	2327	55	10	57	0	0	0	0	0
Core matrisome	Collagens	COL27A1	LOC107321846	0	0	6	8	0	17	1	113	975	82	0	7	53	24	92	79	952	64	66	0	1747	793	238	74	0	0	0	0	84	177	0	0
Core matrisome	Proteoglycans	ASPN	ASPN	0	0	0	0	1	8441	3181	0	0	0	0	0	58	0	0	0	0	0	0	0	0	0	0	0	12	0	0	0	0	0	0	0
Core matrisome	Proteoglycans	CHADL	CHADL	1	0	0	409	1	193	0	0	894	0	0	0	0	1	32	26	0	0	86	0	0	0	0	0	0	28	0	207	0	0	0	0
Core matrisome	Proteoglycans	DCN	DCN	0	0	0	0	0	0	0	0	2	0	28	0	16	0	0	0	0	0	255	0	0	0	0	0	2	0	10	1216	0	0	0	0
Core matrisome	Proteoglycans	ESM1	ESM1	0	0	0	0	0	0	0	0	0	305	0	0	0	0	0	24	385	0	0	0	0	0	0	0	0	0	0	0	0	0	0	0
Core matrisome	Proteoglycans	HAPLN1	HAPLN1	0	0	0	1	6	2	5	5	9	0	0	1	158	42	244	88	140	456	1863	1	24	2	0	0	5241	17	4	0	4	2	1	2
Core matrisome	Proteoglycans	HAPLN3	HAPLN3	9	0	0	36	42	35	76	19	99	1	0	0	215	124	133	426	84	591	330	0	0	6	0	0	0	0	1	0	0	0	0	0
Core matrisome	Proteoglycans	HSPG2	HSPG2	2	0	11	13	14	2	54	29	131	1	9	2	38	27	281	817	6	647	503	15	47	39	148	70	723	24	555	173	671	0	0	48
Core matrisome	Proteoglycans	IMPG1	IMPG1	0	0	0	0	0	0	0	0	0	0	0	0	274	0	0	1	0	2	0	137	0	0	1	0	1	0	0	0	0	0	0	0
Core matrisome	Proteoglycans	IMPG2	IMPG2	0	0	0	0	0	1	1	0	0	0	0	653	0	0	0	1	0	2	2	0	0	0	1813	0	0	0	29	1	3	0	1	0
Core matrisome	Proteoglycans	KERA	KERA	0	0	0	0	0	13	0	0	1	0	0	0	0	17	0	0	0	0	0	0	0	0	0	0	18	0	2	0	0	0	0	0
Core matrisome	Proteoglycans	LUM	LUM	0	0	0	0	0	0	0	0	0	0	0	0	0	9	18	3	329	35	15	0	0	0	0	0	0	0	0	0	0	0	0	0
Core matrisome	Proteoglycans	NCAN	NCAN	0	0	0	0	0	0	0	0	0	1	0	0	0	0	0	0	0	49	8	0	0	0	19	0	0	0	0	0	0	0	0	0
Core matrisome	Proteoglycans	NYX	NYX	0	0	0	0	0	0	0	0	0	0	0	0	12	0	0	0	2567	0	0	0	0	0	0	0	0	37	0	0	0	0	0	0
Core matrisome	Proteoglycans	OPTC	OPTC	59	0	0	0	1	0	15	4	0	0	0	0	0	43	8	72	0	328	77	0	3	0	0	0	1	0	7	0	917	18	7	1539
Core matrisome	Proteoglycans	PODN	PODN	0	0	0	0	0	140	0	0	0	0	0	0	0	7	0	6	2	0	250	0	584	2	0	0	0	0	2	0	0	0	5422	54
Core matrisome	Proteoglycans	PRELP	PRELP	0	0	0	468	0	0	81	0	0	0	0	0	0	199	88	0	0	181	324	0	0	0	0	0	0	0	1490	57	0	0	0	0
Core matrisome	Proteoglycans	PRG4	PRG4	11	2	90	42	37	750	26	48	3	13	400	48	5	8	2	66	444	44	219	0	136	33	37	41	119	0	23	9	18	0	0	32
Core matrisome	Proteoglycans	SPOCK1	SPOCK1	0	0	0	0	54	0	0	0	0	2348	0	0	0	103	0	108	0	86	3	0	0	5	0	2976	0	0	4	0	0	0	0	6
Core matrisome	Proteoglycans	SPOCK2	SPOCK2	12	0	0	0	0	0	0	0	0	0	0	0	22	3	0	3	1	2	2	0	0	0	0	0	0	0	0	0	0	0	11	0
Core matrisome	Proteoglycans	SPOCK3	SPOCK3	1687	6354	2893	2364	5910	1816	12306	11892	18043	9222	4636	10134	45	605	52	256	10812	3118	3278	183	5625	7217	11388	669	916	4427	8086	243	4377	2652	29442	5558
Core matrisome	Proteoglycans	SRGN	SRGN	0	0	0	0	0	0	0	0	0	0	0	0	0	1	4	5	0	8	0	0	0	0	0	0	0	0	0	0	0	0	0	0
Core matrisome	Proteoglycans	VCAN	VCAN	1870	8	2530	3295	5824	7173	3060	11970	14847	6923	12737	9904	1200	3699	2627	752	19740	6638	6439	10090	11600	8306	3846	9411	13499	0	824	193	130	2	0	89
Matrisome-associated	ECM-affiliated Proteins	ANXA1	ANXA1	0	0	0	0	0	0	0	0	0	0	0	0	0	0	0	0	0	0	0	0	0	0	0	0	2	0	1	11	2492	0	0	2
Matrisome-associated	ECM-affiliated Proteins	ANXA2	ANXA2	114	9875	957	1630	1	5999	3658	3029	4650	2663	84	47052	1817	903	1985	2042	2804	6932	2841	334	6602	1054	2139	56	3420	4232	11459	2904	10872	40093	4	1892
Matrisome-associated	ECM-affiliated Proteins	ANXA4	ANXA4	236	157	2208	831	852	764	2411	663	703	78	0	318	1346	1734	867	1376	2272	6535	4524	0	8	133	6777	6632	63	152	493	19	3638	7584	1	13394
Matrisome-associated	ECM-affiliated Proteins	ANXA5	ANXA5	0	0	4	8	1	658	35	0	0	0	0	1944	200	39	131	437	346	6080	2860	1	410	0	24	1524	137	0	6	0	843	0	0	0
Matrisome-associated	ECM-affiliated Proteins	ANXA6	ANXA6	938	0	0	657	22	96	0	3	0	0	0	0	163	60	135	290	535	364	69	0	61	2204	377	1	11	0	1736	0	10	703	0	0
Matrisome-associated	ECM-affiliated Proteins	ANXA7	ANXA7	251	165	1000	3962	39	650	74	7900	1	58	0	0	1014	477	553	1229	4590	13325	3628	111	10646	907	4876	5777	11808	1140	8309	12	1616	15	0	0
Matrisome-associated	ECM-affiliated Proteins	ANXA8L1	ANXA8L1	0	0	0	0	0	0	0	0	8	0	0	0	116	0	0	47	0	1540	470	0	0	0	0	0	0	0	73	0	0	0	0	6
Matrisome-associated	ECM-affiliated Proteins	ANXA10	ANXA10	0	0	0	1798	0	29	0	83	248	0	0	28	0	0	0	0	0	132	0	0	21	2	287	0	1	0	62	1	0	0	0	13560
Matrisome-associated	ECM-affiliated Proteins	ANXA11	ANXA11	10	2029	3777	135	8001	4658	4133	987	2446	4410	0	23227	3053	2142	1435	1464	30589	17489	5334	0	11748	510	7039	5200	10800	3	6222	320	1737	3286	4304	15180
Matrisome-associated	ECM-affiliated Proteins	ANXA13	ANXA13	0	0	0	0	38	0	0	0	0	0	0	0	65	0	0	0	0	0	0	0	2	0	0	0	0	0	0	0	0	0	0	0
Matrisome-associated	ECM-affiliated Proteins	C1QA	C1QA	0	0	0	0	0	0	0	0	0	0	0	0	6	0	0	0	0	0	0	0	0	0	0	0	0	0	0	0	0	0	0	0
Matrisome-associated	ECM-affiliated Proteins	C1QB	C1QB	0	0	0	0	0	0	0	0	0	0	0	0	0	0	0	0	0	0	0	0	0	0	0	0	0	0	0	0	0	0	0	0
Matrisome-associated	ECM-affiliated Proteins	C1QC	C1QC	0	0	0	0	0	0	0	0	0	0	0	0	0	0	0	0	0	0	0	0	0	0	0	0	0	0	0	0	0	0	0	0
Matrisome-associated	ECM-affiliated Proteins	C1QL1	C1QL1	0	0	0	0	1	0	0	0	0	0	0	0	4	9	11	36	8	60	14	0	9	0	0	0	0	0	0	0	0	0	0	1
Matrisome-associated	ECM-affiliated Proteins	C1QL2	C1QL2	0	9	241	16	0	49	0	0	0	108	0	0	0	462	12	50	194	0	18	0	2341	0	23	0	2655	0	1596	0	0	6207	7	0
Matrisome-associated	ECM-affiliated Proteins	C1QL3	C1QL3	0	0	0	0	1	87	0	383	4943	14	0	1	29	0	20	10	0	0	0	0	538	0	1639	0	1	0	3	0	136	0	0	0
Matrisome-associated	ECM-affiliated Proteins	C1QL4	C1QL4	0	0	0	0	0	0	0	0	0	0	0	0	0	0	0	0	0	0	0	0	0	0	0	0	0	0	0	0	0	0	0	0
Matrisome-associated	ECM-affiliated Proteins	C1QTNF1	C1QTNF1	0	0	0	0	0	0	0	186	0	0	0	0	575	20	65	75	49	44	0	0	0	0	0	0	0	0	29	0	0	0	0	0
Matrisome-associated	ECM-affiliated Proteins	C1QTNF2	C1QTNF2	0	0	0	0	0	0	0	0	0	0	0	0	0	0	0	1	0	0	0	0	0	0	0	0	0	0	0	0	0	0	0	0
Matrisome-associated	ECM-affiliated Proteins	C1QTNF3	C1QTNF3	0	0	0	0	0	1	0	0	0	1	0	0	0	0	15	16	0	0	0	0	0	0	0	0	10	0	1	0	0	0	0	0
Matrisome-associated	ECM-affiliated Proteins	C1QTNF4	C1QTNF4	0	0	168	0	838	0	2786	0	0	0	0	7034	0	4	29	0	0	321	172	15	0	0	0	0	292	0	8	0	0	0	0	13
Matrisome-associated	ECM-affiliated Proteins	C1QTNF5	C1QTNF5	0	0	0	0	0	0	0	0	0	0	0	0	0	0	0	0	0	0	0	0	0	0	0	0	0	0	0	0	0	0	0	0
Matrisome-associated	ECM-affiliated Proteins	C1QTNF6	C1QTNF6	0	0	0	20	0	0	3	0	0	0	0	30	205	1	42	7	0	40	34	11	0	246	0	4	0	0	12	0	0	0	0	0
Matrisome-associated	ECM-affiliated Proteins	C1QTNF7	C1QTNF7	0	0	0	0	0	0	0	0	0	0	0	0	0	0	0	1	0	0	0	0	0	0	0	0	0	0	0	0	0	0	0	0
Matrisome-associated	ECM-affiliated Proteins	C1QTNF8	C1QTNF8	0	0	0	0	0	0	0	0	0	0	0	0	0	0	0	0	0	0	0	0	0	0	0	4	0	90	0	32	0	0	0	0
Matrisome-associated	ECM-affiliated Proteins	CLEC3A	CLEC3A	0	0	38	0	0	0	0	0	21	109	0	0	0	0	0	0	0	0	0	0	0	0	0	0	0	0	0	0	0	0	0	0
Matrisome-associated	ECM-affiliated Proteins	CLEC3B	CLEC3B	0	0	0	0	0	11	0	0	252	19	0	369	0	1	0	0	0	55	0	0	0	0	0	0	0	1	1	0	0	0	0	1
Matrisome-associated	ECM-affiliated Proteins	CLEC14A	CLEC14A	0	0	0	0	0	0	0	0	0	0	0	0	0	31	0	240	204	284	0	0	0	0	938	0	0	0	0	0	0	0	0	0
Matrisome-associated	ECM-affiliated Proteins	COLEC10	COLEC10	0	0	0	0	0	0	0	0	0	0	0	0	0	0	0	0	0	0	0	0	0	0	0	0	0	0	0	0	0	0	0	0
Matrisome-associated	ECM-affiliated Proteins	COLEC11	COLEC11	706	0	3	378	0	40	1	0	70	0	0	573	305	12	83	1	12	586	1066	1	2477	0	1185	0	3072	0	0	300	0	0	295	9
Matrisome-associated	ECM-affiliated Proteins	COLEC12	COLEC12	431	0	0	0	226	1	1	12	18	0	0	0	109	16	425	25	3936	1046	1703	0	23	1	74	0	0	0	6887	123	523	0	0	3
Matrisome-associated	ECM-affiliated Proteins	CSPG4	CSPG4	0	0	0	1	0	5	0	0	0	0	0	0	1	0	0	0	0	12	0	0	0	0	0	0	0	0	0	0	0	0	0	0
Matrisome-associated	ECM-affiliated Proteins	CSPG5	CSPG5	290	0	0	0	0	39	0	0	0	0	0	0	5	25	0	9	0	20	0	0	5	0	0	0	0	0	0	13	0	0	0	0
Matrisome-associated	ECM-affiliated Proteins	ELFN1	ELFN1	0	115	0	0	0	0	0	0	0	0	0	0	0	0	0	0	0	21	6	0	0	0	1	0	0	0	0	0	0	0	0	0
Matrisome-associated	ECM-affiliated Proteins	ELFN2	ELFN2	0	0	0	0	0	2	0	0	0	0	0	0	0	0	0	0	0	0	10	0	3	0	0	0	0	6	4	0	0	0	0	0
Matrisome-associated	ECM-affiliated Proteins	EMCN	EMCN	0	0	0	0	0	0	0	1	0	0	0	7	6	52	0	175	0	117	90	0	1	0	0	0	0	0	0	0	0	0	0	0
Matrisome-associated	ECM-affiliated Proteins	FREM1	FREM1	0	0	63	0	27	0	610	0	0	0	0	0	603	300	692	392	393	1613	3386	11	2	1	0	0	1857	1	0	0	2505	2	0	0
Matrisome-associated	ECM-affiliated Proteins	FREM2	FREM2	495	0	47	1787	1	72	1978	0	0	212	5	0	2209	932	2314	1129	5509	9183	14829	11	1099	10	8	3	7646	0	0	0	24	0	0	1
Matrisome-associated	ECM-affiliated Proteins	GPC1	GPC1	2270	610	337	4624	714	8629	10151	2926	2399	2764	978	3266	2835	4637	2920	15890	9219	4803	5538	100	5403	16764	5934	22876	3790	23	30010	1373	10089	7283	4354	30730
Matrisome-associated	ECM-affiliated Proteins	GPC3	GPC3	262	0	11	0	332	190	380	53	75	4	0	1	14	125	26	30	0	1996	752	221	1515	4	0	0	1736	0	30	27	0	0	0	0
Matrisome-associated	ECM-affiliated Proteins	GPC4	GPC4	6049	10064	7324	70493	2947	16503	9349	11071	14375	7872	1301	13857	3435	3579	3417	3832	7036	19395	17368	7939	41989	20927	4923	42571	41302	2883	24179	1127	7134	6258	7495	11368
Matrisome-associated	ECM-affiliated Proteins	GPC5	GPC5	26	14	1	0	0	0	634	73	0	33	120	108	0	128	0	1	341	87	51	0	0	72	938	1339	14	0	1	0	0	0	3	6807
Matrisome-associated	ECM-affiliated Proteins	GPC6	GPC6	0	0	0	0	0	0	0	0	0	0	0	0	1	0	0	0	0	0	0	0	0	0	0	0	0	17	0	30	0	0	0	0
Matrisome-associated	ECM-affiliated Proteins	GREM1	GREM1	0	0	0	0	0	34	642	2	0	617	0	5	0	0	1	105	1	0	2	0	5	0	0	0	0	71	1691	0	5	0	0	0
Matrisome-associated	ECM-affiliated Proteins	GRIFIN	GRIFIN	0	0	0	0	0	0	0	0	0	0	0	0	0	0	0	0	0	0	0	0	0	0	0	0	0	0	0	0	0	0	0	0
Matrisome-associated	ECM-affiliated Proteins	HPX	HPX	0	0	0	0	0	0	0	0	0	0	0	0	0	1	0	0	0	0	1	0	0	0	0	0	0	0	0	0	0	0	0	0
Matrisome-associated	ECM-affiliated Proteins	LGALS1	LGALS1	0	0	299	0	998	0	0	19	367	103	0	1436	112	275	0	108	3	195	71	0	486	954	6	9	835	1	1067	0	12	0	0	4
Matrisome-associated	ECM-affiliated Proteins	LGALS2	LGALS2	3	0	0	0	919	0	1	0	0	0	0	0	1700	806	865	5527	149	4725	1371	1	219	0	0	1237	2356	431	0	0	0	0	0	0
Matrisome-associated	ECM-affiliated Proteins	LGALS3	LGALS3	0	0	0	56	181	11	57	1	0	0	0	100	484	182	835	1350	815	939	106	1291	106	514	0	1299	863	0	321	0	1193	216	0	2
Matrisome-associated	ECM-affiliated Proteins	LGALS8	LGALS8	463	731	772	0	688	813	2523	1377	189	757	0	1208	1836	827	1026	1422	1149	4629	3300	161	438	350	3131	9738	8870	477	0	88	2449	36	288	0
Matrisome-associated	ECM-affiliated Proteins	LMAN1	LMAN1	6514	16534	14876	8169	11866	13415	12374	11889	929	418	106	7254	22408	6753	25671	13764	51174	69272	50769	2380	18356	7520	2435	4591	48459	6875	23974	4666	2400	34082	5553	24873
Matrisome-associated	ECM-affiliated Proteins	MUC2	MUC2	773	0	0	0	2	0	0	0	11	0	0	0	190	0	1	10	0	0	1	0	0	307	1	0	93	85	24	208	0	5	0	0
Matrisome-associated	ECM-affiliated Proteins	MUC4	MUC4	0	0	0	0	1386	0	0	0	0	0	0	314	0	0	0	0	0	0	45	0	0	0	0	0	0	0	0	0	0	0	0	82
Matrisome-associated	ECM-affiliated Proteins	MUC5AC	MUC5AC	0	45	1	0	7	12	635	0	3	48	280	83	0	60	18	28	38	59	19	0	0	53	323	197	2	0	2	73	0	0	0	9
Matrisome-associated	ECM-affiliated Proteins	MUC6	MUC6	0	0	3	38	1	0	0	0	0	0	0	0	0	7	0	5	5	31	83	3	0	78	16	0	453	4	3	0	0	0	1	0
Matrisome-associated	ECM-affiliated Proteins	MUC13	MUC13	0	0	0	0	0	0	0	0	0	0	0	0	0	0	0	0	0	0	0	0	3	0	0	0	0	0	0	4	0	0	0	0
Matrisome-associated	ECM-affiliated Proteins	MUC15	MUC15	1	0	0	0	0	0	0	0	0	0	0	0	0	0	0	0	0	0	0	0	0	0	0	0	0	0	0	56	0	0	0	0
Matrisome-associated	ECM-affiliated Proteins	MUC16	MUC16	0	0	0	0	0	0	0	0	0	0	0	0	0	0	0	2	0	0	0	0	0	0	0	0	6	0	0	0	0	0	0	13
Matrisome-associated	ECM-affiliated Proteins	PARM1	PARM1	0	0	1	0	0	0	0	44	0	0	0	0	0	0	0	0	0	35	12	0	0	0	0	3	0	1	0	0	167	1318	0	0
Matrisome-associated	ECM-affiliated Proteins	PLXDC1	PLXDC1	0	0	30	0	183	0	0	0	0	2	0	0	0	3	0	2	0	74	68	0	4	0	0	0	0	0	0	162	0	0	0	0
Matrisome-associated	ECM-affiliated Proteins	PLXDC2	PLXDC2	0	365	0	0	0	0	365	2	0	704	0	1006	7	64	0	4	8	784	177	0	0	0	1	0	30	0	7	0	318	0	111	0
Matrisome-associated	ECM-affiliated Proteins	PLXNA1	PLXNA1	1798	0	3332	47	439	1131	451	380	620	71	8	91	1294	1488	2653	3784	6284	4250	8858	606	70	4864	0	136	94	12	2059	456	24	351	0	899
Matrisome-associated	ECM-affiliated Proteins	PLXNA2	PLXNA2	1	0	0	395	0	246	23	0	1948	18	0	0	0	87	0	0	2067	147	53	0	231	387	0	0	38	0	0	0	0	0	1	0
Matrisome-associated	ECM-affiliated Proteins	PLXNA4	PLXNA4	6712	9421	492	6017	14	6830	2126	1390	36	3422	0	2488	482	618	211	236	3629	1	164	0	3515	886	644	9	148	0	1140	93	0	0	0	281
Matrisome-associated	ECM-affiliated Proteins	PLXNB1	PLXNB1	1348	7	139	65	5071	3379	1	78	2361	42	4	571	448	53	125	64	1637	1858	3132	43	1416	58	52	1329	1543	2635	452	742	12	27	0	208
Matrisome-associated	ECM-affiliated Proteins	PLXNB2	PLXNB2	1324	1382	47	3074	8426	1866	1450	2058	2218	1529	0	1	1702	600	1367	542	2612	3662	3742	59	1716	0	0	237	1278	18	3888	16	2	0	2874	10
Matrisome-associated	ECM-affiliated Proteins	PLXNC1	PLXNC1	0	0	1	28	16	248	0	1934	114	266	0	13	89	91	105	29	669	1419	1187	0	744	60	2957	65	74	38	1254	0	0	178	79	940
Matrisome-associated	ECM-affiliated Proteins	PLXND1	PLXND1	0	1	0	0	14	0	0	0	0	196	0	0	493	358	1111	1929	10	86	323	6	0	0	0	799	0	3247	128	225	15	0	1	0
Matrisome-associated	ECM-affiliated Proteins	REG4	REG4	0	0	0	0	0	0	0	0	0	0	0	0	10	0	16	62	1	20	14	0	0	0	0	1	0	0	0	0	0	0	0	0
Matrisome-associated	ECM-affiliated Proteins	SDC1	SDC1	1	0	15	329	913	17	1627	13	572	2	0	7621	877	2143	508	684	4710	2110	2550	0	2104	1427	61	2062	853	0	339	0	0	107	1569	0
Matrisome-associated	ECM-affiliated Proteins	SDC2	SDC2	11	0	40	1	181	88	765	1200	4188	405	0	292	2357	1137	1804	1473	9102	19157	17122	386	355	242	266	2427	12134	17941	1748	76	736	10	1923	0
Matrisome-associated	ECM-affiliated Proteins	SDC3	SDC3	0	0	0	90	34	16	259	0	1142	96	44	7	2110	1200	3712	3080	1162	253	353	0	499	375	1	64	2	0	133	637	351	0	0	41
Matrisome-associated	ECM-affiliated Proteins	SDC4	SDC4	46	1616	3	1484	180	74	2024	634	95	61	0	461	260	75	539	298	2020	1085	893	0	0	0	325	32	2436	378	8	19	54	4	0	0
Matrisome-associated	ECM-affiliated Proteins	SEMA3A	SEMA3A	246	2322	1884	4462	7769	3635	2607	2952	551	2930	3186	818	125	165	231	415	10400	1661	2026	364	3839	5740	174	11382	759	787	6765	180	0	0	0	648
Matrisome-associated	ECM-affiliated Proteins	SEMA3B	SEMA3B	0	0	1	0	1	0	0	0	0	0	0	0	59	5	1	210	1	38	0	0	0	0	0	0	0	0	0	0	0	0	0	0
Matrisome-associated	ECM-affiliated Proteins	SEMA3C	SEMA3C	184	0	0	0	129	0	0	0	0	0	0	0	13	25	0	10	0	4	120	0	0	0	10	19	2326	0	330	0	0	17	0	0
Matrisome-associated	ECM-affiliated Proteins	SEMA3D	SEMA3D	11	0	0	1962	0	0	5336	0	462	149	0	0	23	0	0	69	0	52	645	1	348	0	0	0	394	0	1	0	1711	7	0	0
Matrisome-associated	ECM-affiliated Proteins	SEMA3E	SEMA3E	7	0	0	0	1	0	0	0	0	0	0	0	0	0	16	34	0	8	0	0	0	0	1	0	0	111	0	0	0	0	0	0
Matrisome-associated	ECM-affiliated Proteins	SEMA3F	SEMA3F	0	0	0	0	1	0	0	0	24	1	0	0	2	0	0	12	5	20	0	2	2	0	0	0	0	0	0	0	5	0	0	0
Matrisome-associated	ECM-affiliated Proteins	SEMA3G	SEMA3G	79	0	0	0	0	0	0	0	0	2	16	0	86	34	10	287	4	483	193	0	0	0	0	0	22	330	0	0	0	0	0	0
Matrisome-associated	ECM-affiliated Proteins	SEMA4A	SEMA4A	0	0	0	0	0	0	0	0	0	0	0	0	0	0	0	3	0	7	57	1373	85	0	0	0	0	0	0	0	0	0	0	0
Matrisome-associated	ECM-affiliated Proteins	SEMA4B	SEMA4B	223	8	104	0	17	0	41	0	50	0	79	0	1605	444	1531	611	2204	3829	1209	14	1	0	0	0	3973	0	255	4	0	0	0	0
Matrisome-associated	ECM-affiliated Proteins	SEMA4C	SEMA4C	0	0	0	0	0	0	0	0	0	0	0	0	0	0	0	0	0	0	2	0	0	0	0	0	0	0	0	0	0	0	0	0
Matrisome-associated	ECM-affiliated Proteins	SEMA4D	SEMA4D	856	7306	1584	1372	49	5894	2322	2730	1452	5304	1331	1217	278	178	160	222	3880	4370	1429	1	9204	8445	3877	1836	848	0	571	86	4974	0	7237	28
Matrisome-associated	ECM-affiliated Proteins	SEMA4G	SEMA4G	0	0	6	0	0	0	0	26	0	0	86	0	10	95	125	153	6	76	40	0	0	28	0	0	0	0	0	14	0	0	0	3
Matrisome-associated	ECM-affiliated Proteins	SEMA5A	SEMA5A	132	130	48	32	226	344	0	50	5	246	0	202	175	199	130	210	739	1959	2534	0	1108	945	1152	24	2677	1427	300	89	0	3447	2084	0
Matrisome-associated	ECM-affiliated Proteins	SEMA5B	SEMA5B	648	64	805	3552	3170	1420	164	1883	1394	2320	1084	270	352	201	383	803	3030	4512	4899	1337	299	1716	1392	776	443	48	953	145	9	235	13	464
Matrisome-associated	ECM-affiliated Proteins	SEMA6A	SEMA6A	138	16	975	547	287	200	41	494	143	610	1	149	938	606	1215	4201	736	4285	1963	163	11	495	0	22	24205	2	5	2	296	13	3	21
Matrisome-associated	ECM-affiliated Proteins	SEMA6B	SEMA6B	0	0	1	0	0	0	0	0	35	0	0	0	1	0	0	19	0	54	28	0	0	0	0	0	0	0	0	0	0	377	0	1435
Matrisome-associated	ECM-affiliated Proteins	SEMA6C	SEMA6C	0	0	0	0	0	0	0	0	0	5	0	0	0	19	0	4	0	0	1	0	0	0	0	0	0	0	0	0	0	0	0	0
Matrisome-associated	ECM-affiliated Proteins	SEMA6D	LOC107318756	1606	4197	2299	773	2406	14221	8274	7854	8800	5385	1901	9329	613	2376	2976	1203	14326	5612	5509	85	13014	19919	11771	10933	3996	3462	6832	264	3907	1130	1633	17653
Matrisome-associated	ECM-affiliated Proteins	SEMA7A	SEMA7A	0	0	5	0	11	8	0	0	3	0	0	0	668	146	237	612	461	1062	1210	0	0	212	0	194	37	0	0	8	0	0	3	0
Matrisome-associated	ECM-affiliated Proteins	SFTPB	SFTPB	0	0	0	0	0	0	0	0	0	0	0	0	0	0	0	0	0	0	0	0	0	0	0	0	0	0	0	0	0	0	0	0
Matrisome-associated	ECM-affiliated Proteins	SFTPD	SFTPD	0	0	126	0	1	0	0	0	0	0	0	0	5	398	4	134	0	304	781	0	0	0	0	0	14	3	12	0	0	0	0	29
Matrisome-associated	ECM Regulators	ADAM8	ADAM8	0	0	0	0	0	0	0	0	0	0	0	0	0	0	0	6	0	0	1	0	0	0	0	0	0	0	0	0	0	0	0	0
Matrisome-associated	ECM Regulators	ADAM9	ADAM9	0	0	0	1305	0	230	1	0	0	1	0	0	648	334	39	109	0	540	556	0	0	0	294	61	0	0	618	62	727	0	4	0
Matrisome-associated	ECM Regulators	ADAM10	ADAM10	5310	6637	2553	2673	6178	4423	12938	2929	8134	5166	1980	6578	2654	1234	2810	1074	17308	9451	5355	226	17009	8455	14248	9921	426	15489	3787	577	2760	10144	15074	11180
Matrisome-associated	ECM Regulators	ADAM11	ADAM11	0	0	0	0	0	0	0	0	0	0	0	0	0	0	4	0	0	12	27	0	0	0	0	0	176	0	18	0	0	0	0	0
Matrisome-associated	ECM Regulators	ADAM12	ADAM12	0	8	13	8	0	0	0	0	0	2558	41	3	0	12	111	9	0	145	0	0	232	13	0	1	1	0	0	0	0	0	86	0
Matrisome-associated	ECM Regulators	ADAM17	ADAM17	2208	4778	4802	8832	7043	8213	4619	6037	161	3947	0	307	1173	453	684	458	4954	5458	5629	2031	7446	1502	8195	4918	2517	3992	5431	704	1308	1	958	10641
Matrisome-associated	ECM Regulators	ADAM19	ADAM19	58	0	20	1045	346	918	18	753	0	689	0	46	9	126	22	31	502	1518	646	0	431	4917	870	3357	0	0	2	291	0	0	0	5407
Matrisome-associated	ECM Regulators	ADAM20	LOC107321151	0	0	0	0	0	0	0	0	1	0	0	0	0	0	0	0	0	0	0	0	0	0	8	0	0	0	0	0	0	0	0	0
Matrisome-associated	ECM Regulators	ADAM22	ADAM22	410	34	228	5600	728	318	0	347	0	74	232	0	38	138	22	9	52	5	175	0	0	0	0	0	1705	0	1	0	470	0	0	5
Matrisome-associated	ECM Regulators	ADAM23	ADAM23	305	0	0	11	0	0	20	3463	18	162	0	54	202	3	1	35	41	407	306	3	669	0	0	138	2	1	2387	1	0	0	0	7566
Matrisome-associated	ECM Regulators	ADAM28	ADAM28	0	0	0	0	0	0	0	0	1	0	0	0	0	0	18	0	5	4	1	0	0	0	1	1	0	0	270	0	0	0	0	0
Matrisome-associated	ECM Regulators	ADAM33	ADAM33	0	0	0	0	0	1	0	0	0	0	0	0	62	14	136	62	35	77	549	0	0	0	0	0	0	0	0	0	1	0	0	46
Matrisome-associated	ECM Regulators	ADAMTS1	ADAMTS1	0	493	222	0	10	1544	930	1261	0	0	0	1389	16	36	11	11	50	134	303	0	0	30	108	25	0	1	645	0	3	38	22782	0
Matrisome-associated	ECM Regulators	ADAMTS2	ADAMTS2	0	0	0	0	0	0	0	0	0	0	0	0	85	6	197	4	0	4	34	0	0	0	20	0	0	0	1	50	0	0	0	0
Matrisome-associated	ECM Regulators	ADAMTS3	ADAMTS3	0	0	0	3	133	254	1553	0	0	57	0	642	0	0	58	0	1081	457	634	0	13	0	4969	113	0	4472	15	171	12	0	0	0
Matrisome-associated	ECM Regulators	ADAMTS5	ADAMTS5	17	0	1753	0	418	0	0	92	0	0	0	0	1221	477	834	707	321	5445	6392	0	13	0	14	18	232	886	10	0	0	0	0	63
Matrisome-associated	ECM Regulators	ADAMTS6	ADAMTS6	68	404	3779	503	217	4681	2374	3580	1619	1898	26	1889	41	78	17	32	10579	1131	1539	0	582	159	54	2443	13	2784	1255	214	37	0	0	141
Matrisome-associated	ECM Regulators	ADAMTS7	ADAMTS7	89	0	0	0	0	12	0	0	0	0	0	0	36	13	0	4	232	200	15	0	0	0	0	134	0	0	0	0	0	2536	0	0
Matrisome-associated	ECM Regulators	ADAMTS8	ADAMTS8	0	0	0	0	0	0	0	0	0	0	0	0	0	263	0	0	0	0	0	0	742	0	0	0	4	0	0	0	1	0	0	0
Matrisome-associated	ECM Regulators	ADAMTS9	ADAMTS9	88	30	1	0	20	5607	1603	6	5	191	22	35	61	58	307	50	1056	386	254	447	6	41	0	2	122	299	1	13	3047	35	49	492
Matrisome-associated	ECM Regulators	ADAMTS10	ADAMTS10	0	0	0	0	0	0	13	0	0	0	0	1	0	0	0	0	0	28	38	0	0	0	0	0	4	0	0	51	0	0	0	0
Matrisome-associated	ECM Regulators	ADAMTS12	ADAMTS12	78	0	1	0	0	0	0	0	16	905	0	20	157	70	103	3	0	621	144	0	3140	0	271	13	15	0	0	0	0	0	2633	31
Matrisome-associated	ECM Regulators	ADAMTS13	ADAMTS13	0	0	0	0	0	9	0	0	0	0	0	0	8	0	0	56	344	181	52	58	0	0	0	0	514	0	0	5	0	0	0	0
Matrisome-associated	ECM Regulators	ADAMTS14	ADAMTS14	0	0	55	0	0	38	0	0	0	0	0	0	7	0	28	38	6	0	12	0	0	0	0	0	0	0	0	0	0	0	0	1983
Matrisome-associated	ECM Regulators	ADAMTS15	ADAMTS15	0	0	0	0	0	0	0	0	0	0	0	0	24	0	1	0	58	3	1	0	0	0	0	0	0	0	0	14	0	0	0	0
Matrisome-associated	ECM Regulators	ADAMTS17	ADAMTS17	63	350	112	0	1771	1	16	810	35	6	0	0	1009	342	2463	837	703	7467	3041	2	26	2	1712	0	1038	778	1146	0	5737	0	0	2
Matrisome-associated	ECM Regulators	ADAMTS18	ADAMTS18	629	281	466	115	309	237	135	239	4647	1445	37	175	106	47	25	88	3180	1805	1138	977	2090	1529	615	1197	262	0	1169	6482	8192	1438	2557	1568
Matrisome-associated	ECM Regulators	ADAMTS19	ADAMTS19	1342	2395	20213	535	275	3420	1053	558	1205	1418	582	189	141	380	475	112	1824	1035	307	83	4798	905	857	6076	277	0	173	111	1890	24	6482	4806
Matrisome-associated	ECM Regulators	ADAMTS20	ADAMTS20	25	0	0	0	0	75	0	0	32	0	0	0	8	0	0	0	0	0	0	0	10	0	0	0	0	2	0	55	0	0	0	0
Matrisome-associated	ECM Regulators	ADAMTSL1	ADAMTSL1	0	0	0	0	0	0	0	0	0	0	0	0	0	0	0	2	0	1	0	0	0	0	0	0	0	0	0	0	0	0	0	0
Matrisome-associated	ECM Regulators	ADAMTSL2	ADAMTSL2	0	8	13	0	6	0	0	0	300	0	160	0	0	2	0	0	0	192	1	0	0	0	0	5	2	187	0	64	0	0	0	0
Matrisome-associated	ECM Regulators	ADAMTSL3	ADAMTSL3	40	290	762	5600	3	1033	3037	4224	171	490	0	1251	0	6	3	28	1533	155	0	0	635	577	0	1	2377	2	618	73	40	0	776	2753
Matrisome-associated	ECM Regulators	ADAMTSL5	ADAMTSL5	0	0	0	0	0	0	0	0	0	0	0	0	0	0	0	0	0	0	0	0	0	0	0	0	0	0	0	0	0	0	0	0
Matrisome-associated	ECM Regulators	AGT	AGT	0	116	86	3269	501	0	0	1	0	0	0	0	789	683	1113	1566	1582	2508	2117	5	1422	327	0	223	416	0	0	0	299	0	0	0
Matrisome-associated	ECM Regulators	AMBP	AMBP	0	0	65	204	0	0	0	10	3	0	0	0	439	802	1093	2471	25	2632	964	0	0	0	1	0	1550	509	0	0	1	0	0	0
Matrisome-associated	ECM Regulators	ASTL	ASTL	0	0	70	52	444	22	205	0	3559	0	0	0	24	1	0	24	86	580	222	762	0	0	0	0	0	0	35	0	952	0	0	0
Matrisome-associated	ECM Regulators	CD109	CD109	0	30	0	5879	0	306	12	7	4	292	0	58	89	4	0	30	0	267	45	0	1066	0	1785	54	21	0	43	230	434	0	42	7
Matrisome-associated	ECM Regulators	CELA1	CELA1	0	0	0	0	0	0	0	0	162	0	0	0	0	0	0	0	0	0	0	0	0	0	0	0	0	0	0	0	0	0	0	0
Matrisome-associated	ECM Regulators	CELA2A	LOC107323376	0	0	0	0	0	0	1	0	0	0	0	0	0	0	0	0	0	0	67	0	0	0	0	0	1	0	0	0	2	0	0	0
Matrisome-associated	ECM Regulators	CELA3B	CELA3B	46	0	3	0	92	0	0	0	0	8	0	0	186	34	18	519	26	398	200	0	0	0	0	0	5	221	0	0	0	0	0	0
Matrisome-associated	ECM Regulators	CPAMD8	CPAMD8	0	0	108	0	0	10	0	0	6	0	0	0	751	66	90	662	530	2789	2338	0	0	0	5793	0	1041	2063	0	0	0	0	0	43
Matrisome-associated	ECM Regulators	CPN2	CPN2	0	0	0	0	0	0	0	0	0	0	0	0	0	0	0	73	0	0	0	0	1	0	0	0	0	0	0	0	0	0	0	0
Matrisome-associated	ECM Regulators	CST3	LOC107310933	6380	1312	7863	39612	23770	20424	2779	42027	4954	77731	426	97478	4675	5747	3000	3473	33910	41557	18300	0	23953	15423	10370	28944	32379	9517	8469	2522	22640	6132	10878	115
Matrisome-associated	ECM Regulators	CSTB	LOC107319025	1257	63	1815	3287	5129	103	1673	2524	260	1266	752	6127	1284	957	877	1242	1476	9560	6336	353	3856	2605	6676	13173	7417	3478	2665	209	1994	6051	42	42
Matrisome-associated	ECM Regulators	CTSA	LOC107319031	75	383	99	427	2024	15	964	2106	233	144	0	105	1632	839	1391	3353	1487	10499	5017	136	1250	211	428	2498	3424	1169	2141	0	463	0	0	7
Matrisome-associated	ECM Regulators	CTSB	LOC107319025	867	2328	2065	3440	794	5985	1042	10809	438	732	162	109	55679	32877	32610	34230	65796	54413	52548	2726	2527	998	948	39750	57101	1828	258	128	1081	1	20	0
Matrisome-associated	ECM Regulators	CTSC	CTSC	871	4639	1009	602	5592	1922	1218	1338	3031	998	1431	6606	10676	9166	10224	32587	19671	56824	33247	13121	4979	7350	7587	25975	14655	2470	4213	1337	586	0	847	210
Matrisome-associated	ECM Regulators	CTSD	CTSD	2876	637	427	1689	384	1263	904	5665	2279	984	125	5203	4574	3419	2727	5384	11538	6336	10895	818	17432	496	3203	21796	15000	1422	5388	6	3147	0	2	3222
Matrisome-associated	ECM Regulators	CTSE	CTSE	0	0	0	0	0	0	0	0	0	0	0	0	0	0	0	0	0	0	0	0	0	0	0	0	0	0	0	0	0	0	0	0
Matrisome-associated	ECM Regulators	CTSH	CTSH	105	224	141	5	2533	8	163	793	0	0	0	0	3606	1514	3338	6296	1023	9931	5342	4	168	1	15	384	8265	710	0	0	0	12	0	0
Matrisome-associated	ECM Regulators	CTSO	CTSO	179	0	49	0	268	4724	19	163	2251	61	0	113	290	416	844	120	591	690	430	8510	407	210	0	394	1734	0	690	567	1516	0	0	0
Matrisome-associated	ECM Regulators	CTSS	CTSS	14	0	1	62	5	231	7	1	4	95	0	0	0	38	164	545	0	811	302	0	55	0	0	1502	136	0	0	0	0	0	0	33
Matrisome-associated	ECM Regulators	CTSZ	CTSZ	1189	172	7449	6647	11773	1658	5973	6482	571	329	0	16	4576	2246	5014	5090	10155	49615	30039	1788	4917	3556	503	9949	63250	9593	2749	68	6527	1	0	0
Matrisome-associated	ECM Regulators	EGLN1	EGLN1	279	609	1027	5006	5267	18226	6603	11496	15282	5390	805	7637	4007	1528	1684	1512	17489	15381	11431	390	12681	8834	12646	16946	3052	7599	10743	727	15086	1	29	1162
Matrisome-associated	ECM Regulators	EGLN3	EGLN3	86	0	1	0	1959	20	49	0	0	358	146	292	51	85	7	44	720	238	49	0	929	0	138	2817	0	550	865	0	1709	0	526	31
Matrisome-associated	ECM Regulators	F2	F2	615	439	0	0	0	401	0	563	0	155	94	0	835	232	1086	857	1379	6083	4871	0	106	612	31	0	262	12	2484	390	0	313	348	1305
Matrisome-associated	ECM Regulators	F10	F10	0	0	0	0	0	8	430	0	0	262	0	24	63	187	34	33	413	175	317	512	0	32	0	0	0	0	0	251	0	0	0	0
Matrisome-associated	ECM Regulators	F13A1	F13A1	0	0	0	0	0	0	0	0	0	0	0	0	0	20	0	5	0	0	0	0	4	0	0	0	37	0	1	0	0	0	0	0
Matrisome-associated	ECM Regulators	F13B	LOC107317155	0	0	0	0	19	854	0	0	0	0	0	6	0	0	0	2	0	20	1	0	0	0	322	0	0	0	0	0	2	0	0	51
Matrisome-associated	ECM Regulators	HABP2	HABP2	46	10442	0	0	0	31	242	2031	0	6	0	0	0	145	4	54	279	148	651	0	0	0	0	28	0	0	429	102	0	0	33	0
Matrisome-associated	ECM Regulators	HPSE	HPSE	566	0	752	0	0	269	0	42	0	7	0	0	110	710	0	97	0	257	10	0	212	0	0	78	0	0	0	0	2	0	0	0
Matrisome-associated	ECM Regulators	HPSE2	HPSE2	0	0	0	0	0	0	0	0	0	0	0	0	0	0	0	2	224	0	0	0	0	0	1	0	0	0	0	0	0	0	0	63
Matrisome-associated	ECM Regulators	HRG	HRG	0	0	0	0	0	0	0	0	0	0	0	0	0	0	1	34	0	0	53	0	0	0	0	0	0	0	0	0	0	0	0	0
Matrisome-associated	ECM Regulators	HTRA1	HTRA1	6090	13045	27408	97200	40989	80177	58669	59224	70659	59122	48	26821	4387	6211	1686	4312	12975	26307	15479	31711	80387	49852	82341	101286	26974	153	33544	5674	17069	12140	79996	34393
Matrisome-associated	ECM Regulators	HTRA3	HTRA3	0	0	0	0	0	211	20	0	0	0	0	44	0	0	1	0	0	85	0	0	550	0	0	0	92	0	0	0	939	0	0	1383
Matrisome-associated	ECM Regulators	HYAL1	HYAL1	6	0	39	0	96	4	0	1	0	155	0	10	563	293	719	737	18	2294	599	0	1152	1562	0	1132	1102	55	655	0	461	0	6	0
Matrisome-associated	ECM Regulators	HYAL2	HYAL2	1	1	0	0	13	2	4	1	4	0	0	11	38	24	13	70	0	126	3	0	0	0	0	1	0	58	2	0	0	0	0	0
Matrisome-associated	ECM Regulators	HYAL3	HYAL3	0	0	0	0	0	0	0	0	0	0	0	0	0	0	0	1	0	0	0	0	0	0	0	0	0	0	1	0	6	0	0	3
Matrisome-associated	ECM Regulators	ITIH2	ITIH2	0	0	0	0	4	0	0	0	0	0	0	0	773	657	702	4936	609	9381	5706	0	0	0	0	0	22	0	1	0	0	0	0	0
Matrisome-associated	ECM Regulators	ITIH3	ITIH3	2	0	0	0	0	0	0	0	0	0	0	0	311	65	200	284	12	707	184	0	5	0	0	348	1	0	0	0	0	0	0	0
Matrisome-associated	ECM Regulators	ITIH5	ITIH5	0	0	0	0	0	0	0	0	0	0	0	0	1	12	0	2	0	0	0	0	0	0	0	0	0	1	0	0	0	0	0	0
Matrisome-associated	ECM Regulators	KAZALD1	KAZALD1	0	0	55	0	0	0	0	0	0	57	0	0	0	18	0	0	0	206	235	0	0	0	0	0	0	0	0	0	0	0	0	0
Matrisome-associated	ECM Regulators	KNG1	KNG1	0	0	0	0	0	0	0	0	0	0	0	0	26	0	0	3	2	3	35	0	0	0	0	0	0	0	1	230	0	1	0	0
Matrisome-associated	ECM Regulators	KY	KY	152	0	0	0	0	0	0	0	0	0	0	0	0	0	0	0	0	0	94	609	0	0	0	0	0	0	0	0	0	0	16	0
Matrisome-associated	ECM Regulators	LOX	LOX	0	0	0	0	0	0	187	0	645	110	0	0	0	1	1	8	6	0	84	0	554	0	0	70	6	0	1	0	0	0	0	0
Matrisome-associated	ECM Regulators	LOXL1	LOXL1	11627	2572	17314	2766	17353	5849	852	2274	2259	423	15	2912	5537	13404	9258	9622	8374	11554	6436	6190	1137	613	1175	704	3645	6932	3272	88	1466	9604	4917	2796
Matrisome-associated	ECM Regulators	LOXL2	LOXL2	214	17	73	836	17	920	295	270	208	148	0	328	84	694	227	53	2000	445	217	38	116	924	422	564	144	112	860	7	371	346	162	649
Matrisome-associated	ECM Regulators	LOXL3	LOXL3	0	0	0	0	0	0	0	0	0	0	0	0	0	0	0	0	0	4	0	0	0	0	0	0	0	0	1	0	0	0	0	0
Matrisome-associated	ECM Regulators	LOXL4	LOC107316034	0	0	0	0	0	0	0	0	0	0	0	0	0	0	0	0	0	3	6	0	0	0	0	0	0	0	14	0	0	0	0	0
Matrisome-associated	ECM Regulators	MASP1	MASP1	0	0	14	2900	0	2410	0	0	16	426	0	48	328	206	94	127	19	524	767	493	74	0	0	0	137	0	1260	98	0	0	0	277
Matrisome-associated	ECM Regulators	MASP2	MASP2	38	0	0	0	0	585	0	363	9	618	0	524	16	40	16	211	110	68	235	0	677	3218	1	0	0	17	702	0	1883	0	0	62
Matrisome-associated	ECM Regulators	MEP1A	MEP1A	0	0	0	0	0	0	0	0	0	0	0	0	0	0	0	0	0	0	0	0	0	0	0	0	0	0	2	0	0	0	0	0
Matrisome-associated	ECM Regulators	MEP1B	MEP1B	27	0	12	0	0	0	0	0	1245	0	0	0	16	12	0	16	582	1	0	0	0	0	8	277	0	44	0	0	0	0	0	0
Matrisome-associated	ECM Regulators	MMP1	LOC107308399	0	0	0	0	0	0	0	0	0	0	0	0	0	0	0	0	0	0	0	0	0	0	0	0	0	1	0	0	0	0	0	0
Matrisome-associated	ECM Regulators	MMP2	MMP2	0	0	0	0	0	0	0	0	0	0	0	0	0	0	26	0	4	95	5	0	0	4	0	0	7	1	21	0	0	0	0	0
Matrisome-associated	ECM Regulators	MMP9	MMP9	0	0	0	0	0	0	0	0	59	0	0	0	37	0	0	0	0	6	1	0	0	0	0	0	0	0	0	0	0	0	0	0
Matrisome-associated	ECM Regulators	MMP10	LOC107308400	0	0	0	0	0	0	0	0	0	0	0	0	0	4	0	0	0	0	0	0	0	0	0	0	0	0	0	0	0	0	0	0
Matrisome-associated	ECM Regulators	MMP11	MMP11	0	0	0	0	0	0	0	0	0	0	0	0	0	0	0	1	0	17	0	0	0	0	0	0	0	0	0	0	0	0	0	0
Matrisome-associated	ECM Regulators	MMP13	LOC107308401	0	0	0	0	0	0	0	0	0	0	0	0	7	0	0	23	0	0	0	0	0	0	0	0	0	0	0	0	4	0	0	1488
Matrisome-associated	ECM Regulators	MMP15	MMP15	14	29	9	40	33	3	65	53	12	15	4	1	649	245	292	1055	60	570	354	0	457	44	39	127	502	3	176	2	34	0	6	1
Matrisome-associated	ECM Regulators	MMP16	MMP16	0	0	0	0	0	0	0	0	0	0	0	13	101	0	158	0	0	22	59	0	1	0	0	0	24	0	0	0	0	0	0	0
Matrisome-associated	ECM Regulators	MMP17	MMP17	391	831	1806	86	939	8	81	2771	3425	7011	0	2926	215	1912	1	232	240	979	1068	0	5350	30	3217	1211	6545	0	7923	196	6961	6473	60	0
Matrisome-associated	ECM Regulators	MMP23B	MMP23B	45	0	0	0	0	158	8	0	29	374	0	28	48	0	0	11	314	8	146	0	726	0	12	21	0	0	0	198	0	0	0	0
Matrisome-associated	ECM Regulators	MMP24	MMP24	956	0	33	2343	1259	284	0	1718	0	1099	0	1	607	294	192	194	447	917	694	0	582	0	2749	2645	1864	584	0	182	31	0	0	388
Matrisome-associated	ECM Regulators	MMP28	MMP28	0	0	0	0	0	7	0	0	0	0	0	0	0	1	52	0	0	16	685	0	0	0	0	0	0	0	0	0	0	0	138	2
Matrisome-associated	ECM Regulators	NGLY1	NGLY1	680	10648	621	2926	5128	5627	7803	1172	156	2840	27	6403	707	647	611	332	1797	4253	968	148	3344	6304	12162	2795	3795	840	1244	486	5029	139	375	66
Matrisome-associated	ECM Regulators	OGFOD1	OGFOD1	696	989	857	7843	4725	12708	5047	10447	2975	8196	1	71	1109	445	1167	1201	4617	7431	6072	210	9426	17783	6202	5052	6595	1	8823	667	14407	539	138	70
Matrisome-associated	ECM Regulators	OGFOD2	OGFOD2	0	0	0	0	3	0	619	5	0	0	0	0	2	0	0	0	1	56	21	0	0	123	22	4	0	0	0	0	1	0	0	0
Matrisome-associated	ECM Regulators	P4HA1	P4HA1	382	0	617	416	0	719	2652	259	12	610	0	1	606	767	642	507	1105	2237	740	4	2188	1468	3049	2399	243	77	8521	96	1	435	0	4
Matrisome-associated	ECM Regulators	P4HA2	P4HA2	216	0	289	1777	39	368	778	11	0	1637	0	333	127	209	28	26	1258	1955	828	0	1636	1	1	818	6	509	2033	220	3780	21	0	0
Matrisome-associated	ECM Regulators	P4HA3	P4HA3	0	0	0	0	1688	0	0	1754	0	0	0	464	15	22	48	50	0	160	17	0	1590	0	9	0	0	0	0	0	0	0	0	0
Matrisome-associated	ECM Regulators	P4HTM	P4HTM	0	0	0	0	61	0	8	0	4	0	0	4	6	7	24	62	1	90	25	0	0	19	0	600	0	0	115	0	252	0	0	0
Matrisome-associated	ECM Regulators	PAMR1	PAMR1	0	0	0	21	0	0	10	0	0	0	0	0	0	0	0	122	0	975	673	0	0	0	0	0	262	0	0	0	102	0	0	23
Matrisome-associated	ECM Regulators	PAPPA	PAPPA	0	2	0	0	0	6	4	208	0	0	0	0	151	32	156	190	2	424	105	0	34	452	0	0	410	0	101	42	1610	0	0	0
Matrisome-associated	ECM Regulators	PAPPA2	PAPPA2	0	0	0	0	0	0	0	0	0	0	0	0	0	0	0	0	0	3	0	0	0	0	0	0	0	0	0	0	0	0	0	0
Matrisome-associated	ECM Regulators	PCSK5	PCSK5	1	261	0	1986	5432	2870	2	1	237	2	129	20	401	1069	668	534	927	1919	2896	1388	22	175	920	498	0	0	1268	0	1	0	1166	1
Matrisome-associated	ECM Regulators	PCSK6	PCSK6	1	0	0	0	47	53	119	5	364	78	0	48	170	275	324	296	200	356	177	0	2271	0	16	105	403	135	364	254	0	0	0	1012
Matrisome-associated	ECM Regulators	PLAT	PLAT	0	0	0	0	0	26	0	0	0	115	0	0	0	0	2	0	0	0	81	0	59	0	32	1	0	0	0	0	0	0	23	0
Matrisome-associated	ECM Regulators	PLAU	PLAU	0	0	0	0	2	20	0	283	0	0	0	1	0	17	4	2	0	11	2	0	0	0	0	0	0	0	0	0	0	0	0	2
Matrisome-associated	ECM Regulators	PLG	PLG	436	44	286	335	442	148	5	149	0	0	0	0	809	436	1520	1129	2009	7677	5957	0	0	0	1	0	12885	11	0	0	0	0	0	0
Matrisome-associated	ECM Regulators	PLOD1	PLOD1	99	0	11	674	1499	326	27	787	228	0	0	1136	3049	600	1359	1881	232	1735	2020	0	6487	2	0	1180	485	222	0	0	10	0	1498	394
Matrisome-associated	ECM Regulators	PLOD2	PLOD2	197	468	9192	3686	6793	2992	9216	4031	1891	5808	1032	4366	228	121	187	83	13720	2510	520	0	4540	5965	2066	8804	1133	0	27	157	104	1	1845	3658
Matrisome-associated	ECM Regulators	PRSS2	LOC107319236	0	0	0	0	0	0	0	0	0	0	1	0	0	0	0	0	0	0	0	0	0	0	0	0	0	0	0	0	0	0	0	0
Matrisome-associated	ECM Regulators	PRSS3	LOC107319263	0	0	0	8	0	0	0	0	0	0	0	0	0	0	0	56	0	6	0	0	0	0	0	0	0	5645	0	0	0	3	0	6
Matrisome-associated	ECM Regulators	PRSS12	PRSS12	6	2	745	0	415	153	0	0	57	23	0	1	53	26	26	15	135	40	153	0	1	13	3	376	0	0	296	176	0	0	0	0
Matrisome-associated	ECM Regulators	SERPINA10	SERPINA10	1	0	0	0	0	0	0	0	51	0	0	0	1620	398	886	1419	2026	6841	3460	0	0	0	0	0	66	816	0	0	0	0	0	0
Matrisome-associated	ECM Regulators	SERPINB5	SERPINB5	0	0	0	0	0	0	0	0	0	0	0	0	87	3	56	32	0	0	23	33	0	0	0	0	1788	0	0	0	0	2	0	38
Matrisome-associated	ECM Regulators	SERPINC1	SERPINC1	0	0	0	0	1	0	0	0	0	0	0	0	370	140	365	918	295	2169	1103	0	0	0	0	201	398	1	4	0	0	0	0	0
Matrisome-associated	ECM Regulators	SERPIND1	SERPIND1	0	0	6	0	0	0	6	1172	14	233	0	0	295	278	242	201	679	5319	4352	0	1	0	0	0	128	376	20	10	0	275	0	0
Matrisome-associated	ECM Regulators	SERPINE2	SERPINE2	21	171	647	3355	42	2759	257	411	586	746	298	491	128	255	232	102	1196	2475	2386	0	501	2	33	4557	0	0	4004	635	463	1403	870	2229
Matrisome-associated	ECM Regulators	SERPINE3	SERPINE3	0	0	0	0	0	0	0	0	0	0	0	2	44	0	0	0	0	0	0	0	0	0	0	0	0	0	0	0	0	0	0	0
Matrisome-associated	ECM Regulators	SERPINF1	SERPINF1	0	0	0	0	0	0	0	0	0	0	0	0	4	0	197	0	4	145	0	0	0	0	0	2	0	0	0	0	0	0	3	0
Matrisome-associated	ECM Regulators	SERPINF2	SERPINF2	536	24	2	110	279	39	76	261	0	0	0	0	284	120	340	1064	125	4662	2586	14	0	1	0	135	580	73	0	0	0	0	0	0
Matrisome-associated	ECM Regulators	SERPING1	SERPING1	0	0	0	0	0	0	0	0	0	3	0	0	0	1	0	62	0	4	11	0	0	0	0	0	0	0	4	0	0	2	0	0
Matrisome-associated	ECM Regulators	SERPINH1	SERPINH1	3942	174	604	933	770	2488	2127	309	53	929	38	200	726	2273	1384	651	2659	808	788	437	1670	587	626	3371	119	0	1062	214	186	310	1	0
Matrisome-associated	ECM Regulators	SERPINI1	SERPINI1	0	246	613	0	1949	0	1608	1283	0	1243	4	3532	89	143	40	311	726	3277	1107	50	1990	919	28	623	1680	12	951	363	1851	43	0	1
Matrisome-associated	ECM Regulators	SPAM1	SPAM1	0	4	123	53	0	0	0	20	0	0	0	0	0	0	320	110	50	473	36	765	0	0	0	0	0	19	217	26	0	0	0	0
Matrisome-associated	ECM Regulators	ST14	ST14	210	0	341	1	2773	1388	238	1074	694	19	6	3	2255	1483	2220	3108	2358	9887	4538	309	2383	3	2645	10452	2826	818	466	1	80	5	0	3
Matrisome-associated	ECM Regulators	SULF1	SULF1	1172	1360	7136	49	803	1705	0	4912	5910	253	0	256	503	310	1102	189	1224	5956	5401	0	9	0	0	0	3144	71	64	183	215	0	0	0
Matrisome-associated	ECM Regulators	SULF2	SULF2	0	0	95	0	0	313	0	0	223	66	0	3	133	250	827	168	250	883	2042	0	0	0	4	0	1	2447	9	0	4	0	237	1790
Matrisome-associated	ECM Regulators	TGM2	TGM2	251	0	236	42	477	28	0	0	0	0	0	0	189	162	195	122	646	3038	1585	600	916	76	1	0	7391	0	1	0	0	0	75	0
Matrisome-associated	ECM Regulators	TGM4	TGM4	0	0	12	0	2870	0	0	0	21	0	0	3	1	0	348	0	0	238	94	1307	1	2	0	0	0	0	1	0	0	0	0	0
Matrisome-associated	ECM Regulators	TIMP2	TIMP2	65	49	6	2	2	21	46	19	0	11	0	0	97	282	134	830	67	313	163	9	12	0	1	26	66	0	240	128	38	16	0	21
Matrisome-associated	ECM Regulators	TIMP3	TIMP3	306	27	12	6	4	77	39	12	23	384	1	658	333	1746	2209	1114	2207	3118	1214	410	296	645	40	1	2	137	2672	0	368	0	19	218
Matrisome-associated	ECM Regulators	TIMP4	TIMP4	0	0	0	0	1	0	0	0	0	0	0	0	4	0	4	0	0	0	252	0	0	3	0	0	0	10	0	0	12	0	0	1
Matrisome-associated	ECM Regulators	TLL1	TLL1	0	0	4	0	0	0	0	16	3	94	0	23	0	0	21	14	1	73	370	0	2663	0	3	0	0	53	0	0	0	0	0	0
Matrisome-associated	ECM Regulators	TLL2	TLL2	0	0	11	0	0	221	0	91	147	87	322	294	115	24	161	39	1958	628	561	0	482	10	7	225	1	0	5868	62	337	0	0	3057
Matrisome-associated	Secreted Factors	AMH	AMH	6	0	0	0	1	267	0	0	967	0	0	0	159	13	18	92	0	36	105	0	0	0	225	0	562	0	0	0	0	0	3461	0
Matrisome-associated	Secreted Factors	ANGPT1	ANGPT1	0	0	0	0	0	0	0	0	0	0	0	0	0	5	0	0	0	0	0	0	0	1	0	0	72	0	2	2	0	0	0	0
Matrisome-associated	Secreted Factors	ANGPT2	ANGPT2	0	0	0	0	0	0	0	0	0	22	0	0	3	0	16	8	16	229	355	68	0	380	0	0	0	78	169	35	0	0	0	0
Matrisome-associated	Secreted Factors	ANGPT4	ANGPT4	0	0	0	0	0	0	0	0	0	0	0	0	0	0	0	0	0	23	0	0	0	0	0	0	0	0	0	0	0	0	0	0
Matrisome-associated	Secreted Factors	ANGPTL1	ANGPTL1	0	0	0	0	0	0	1	0	0	0	0	320	23	80	41	8	71	441	0	0	0	0	0	0	0	1	5	1499	0	0	0	0
Matrisome-associated	Secreted Factors	ANGPTL2	ANGPTL2	6	855	44	0	82	1551	0	2034	0	409	0	0	60	1	34	78	396	585	540	0	129	1	0	0	2074	0	1	0	0	0	0	0
Matrisome-associated	Secreted Factors	ANGPTL3	ANGPTL3	0	0	0	0	0	0	0	0	0	0	0	0	414	174	653	523	7	2933	2799	0	0	0	0	0	6	7795	1380	0	0	2352	0	0
Matrisome-associated	Secreted Factors	ANGPTL4	ANGPTL4	1	3566	2370	1868	1285	4567	1553	46	1	4691	32	3370	741	602	204	853	2483	2784	3522	6	8443	1567	0	6926	8336	72	64	22	0	262	3063	42
Matrisome-associated	Secreted Factors	ANGPTL5	ANGPTL5	0	0	0	0	0	0	0	0	0	0	0	0	0	0	0	0	0	0	0	0	0	0	0	0	1	0	0	8	0	0	0	13
Matrisome-associated	Secreted Factors	ANGPTL7	ANGPTL7	0	0	0	0	0	0	0	0	0	0	0	0	11	0	0	0	0	0	0	0	0	0	0	0	56	0	0	0	0	0	0	2
Matrisome-associated	Secreted Factors	AREG	AREG	0	0	0	0	0	0	0	0	0	0	0	0	0	0	0	0	0	17	0	0	10	0	0	0	0	382	0	0	0	0	0	0
Matrisome-associated	Secreted Factors	ARTN	ARTN	0	0	0	0	0	0	0	0	0	0	0	0	0	0	0	0	0	0	0	0	0	0	0	0	0	0	0	0	0	0	0	0
Matrisome-associated	Secreted Factors	BDNF	BDNF	535	2238	1195	1858	18	356	12	233	10	418	431	1	82	981	1	10	3538	436	966	0	1101	288	5435	128	1	7260	89	205	13	0	0	17331
Matrisome-associated	Secreted Factors	BMP2	BMP2	25972	0	16	0	16	206	678	2719	103	0	157	1775	283	291	529	224	284	2432	2137	0	0	0	2	12	1434	0	4	0	0	0	0	1
Matrisome-associated	Secreted Factors	BMP3	BMP3	0	0	0	24	0	518	1448	1061	0	286	0	0	1	325	6	0	0	276	12	0	0	70	0	3	6	90	0	0	0	0	0	0
Matrisome-associated	Secreted Factors	BMP4	BMP4	14	0	31	6	14	27	16	207	4	1	0	68	12	8	0	1	130	90	44	88	0	0	44	0	0	0	0	0	0	0	0	60
Matrisome-associated	Secreted Factors	BMP5	BMP5	1	0	80	0	3	0	239	0	12	0	0	0	6	0	21	0	0	957	935	0	0	0	0	0	922	1	0	0	1	0	1	0
Matrisome-associated	Secreted Factors	BMP6	BMP6	0	0	2	0	132	0	0	4	0	58	0	374	122	36	21	50	0	810	180	0	122	0	1053	1	0	7	0	0	1	0	0	0
Matrisome-associated	Secreted Factors	BMP7	BMP7	311	1264	5173	8840	3398	8129	3268	16264	10195	2363	0	3971	685	548	295	397	7587	4426	5139	1371	16950	4722	11119	2585	1758	0	4796	0	9092	3371	0	93
Matrisome-associated	Secreted Factors	BMP8B	LOC107323806	0	0	0	0	0	30	0	0	1	730	0	0	0	30	0	499	0	53	151	0	0	0	0	0	0	0	0	0	794	1	0	22729
Matrisome-associated	Secreted Factors	BMP10	BMP10	0	0	0	0	0	0	0	0	0	0	0	0	0	0	0	0	0	0	0	0	0	0	0	1	0	0	0	0	0	0	0	0
Matrisome-associated	Secreted Factors	BMP15	BMP15	0	0	0	0	0	0	0	0	0	0	0	0	0	4	0	0	0	42	0	0	0	0	49	0	0	0	1551	0	0	0	0	0
Matrisome-associated	Secreted Factors	BTC	BTC	0	0	0	0	0	0	0	0	0	0	0	0	10	0	6	0	0	0	0	0	0	0	0	0	0	8	0	0	0	0	0	0
Matrisome-associated	Secreted Factors	CBLN1	CBLN1	656	0	0	0	0	0	4	4245	2594	2628	44	3515	81	387	0	78	0	563	1642	0	2514	0	2634	1365	0	12054	914	0	225	2729	34	0
Matrisome-associated	Secreted Factors	CBLN4	CBLN4	4	0	0	0	0	0	0	0	0	0	0	0	4	0	0	0	0	0	0	0	0	0	0	0	0	0	0	0	1	0	0	0
Matrisome-associated	Secreted Factors	CCBE1	CCBE1	0	0	0	0	0	0	6	0	0	0	0	1	0	0	3	1	0	1	289	0	0	0	0	0	1	0	0	16	727	0	0	0
Matrisome-associated	Secreted Factors	CCL19	CCL19	0	0	0	0	0	0	0	0	0	0	0	0	57	0	6	186	0	0	2	0	0	0	0	0	0	0	0	0	0	0	0	0
Matrisome-associated	Secreted Factors	CCL20	CCL20	0	0	0	0	0	1032	0	0	1	74	0	1106	0	0	4	0	0	0	0	0	88	188	0	0	0	5	0	66	0	0	0	1
Matrisome-associated	Secreted Factors	CHRD	CHRD	0	0	0	0	0	44	0	0	0	0	0	0	0	0	1	0	0	0	12	0	0	0	0	0	0	0	0	0	0	0	0	0
Matrisome-associated	Secreted Factors	CHRDL1	CHRDL1	0	0	0	0	0	0	34	958	0	514	0	1038	0	216	196	143	676	0	0	0	1263	0	0	0	9	0	2021	22	841	0	316	0
Matrisome-associated	Secreted Factors	CHRDL2	CHRDL2	8	0	5	0	0	0	0	0	1	0	0	0	0	0	0	0	0	0	0	0	0	0	1	0	10	0	1	0	0	0	0	0
Matrisome-associated	Secreted Factors	CLCF1	CLCF1	0	0	0	0	0	0	1	1	0	0	0	0	0	69	0	1	0	1	2	0	0	0	0	0	0	0	0	0	1	0	1	0
Matrisome-associated	Secreted Factors	CNTF	CNTF	0	0	0	0	0	0	0	0	0	0	0	0	0	0	0	1	0	521	0	0	0	0	0	0	0	0	0	0	0	0	0	0
Matrisome-associated	Secreted Factors	CRHBP	CRHBP	0	0	0	0	0	0	0	0	0	0	0	0	0	0	0	0	0	7	0	0	6	0	0	0	1	0	0	0	0	0	0	0
Matrisome-associated	Secreted Factors	CRLF1	CRLF1	49	0	0	2243	65	0	2819	0	0	40	0	13	42	2	13	87	29	80	127	0	10	0	16	1	599	0	0	0	163	0	0	0
Matrisome-associated	Secreted Factors	CRLF3	CRLF3	167	174	81	48	253	848	1812	2401	63	2124	6	51	502	289	490	1532	440	3842	824	2069	4947	4240	3470	10356	426	305	5114	118	811	13473	29291	2004
Matrisome-associated	Secreted Factors	CSF1	CSF1	0	0	0	0	0	0	0	0	0	0	0	0	0	0	0	0	0	0	0	0	1517	0	0	54	0	205	0	0	0	0	0	0
Matrisome-associated	Secreted Factors	CSF3	CSF3	0	0	0	0	0	0	0	0	0	24	0	0	0	0	0	0	0	9	10	0	0	0	0	0	0	0	0	0	0	0	0	0
Matrisome-associated	Secreted Factors	CX3CL1	CX3CL1	0	0	0	0	0	0	0	0	0	0	0	52	55	2	218	68	839	356	285	0	0	0	0	38	0	0	0	0	0	0	0	0
Matrisome-associated	Secreted Factors	CXCL12	CXCL12	454	0	1331	2568	707	78	29	1973	853	23	0	30	325	27	264	130	1286	1069	1535	8	2429	68	5454	314	1962	0	476	316	0	0	0	0
Matrisome-associated	Secreted Factors	CXCL14	CXCL14	0	0	0	0	0	0	0	0	0	0	0	0	0	0	0	0	0	0	0	0	0	0	0	0	0	0	0	67	0	0	0	1
Matrisome-associated	Secreted Factors	DHH	DHH	0	0	0	0	0	0	0	0	0	0	0	0	0	0	0	0	0	0	0	0	0	0	0	0	0	0	0	0	0	0	0	0
Matrisome-associated	Secreted Factors	EDA	EDA	1091	296	1121	528	9618	2613	440	3766	996	939	0	562	662	2432	1193	1578	4851	2480	1753	0	4944	3131	1520	2100	147	0	411	92	2586	0	0	0
Matrisome-associated	Secreted Factors	EGF	EGF	0	0	0	0	0	0	0	7	0	0	0	0	5	0	13	0	0	0	131	0	0	0	0	0	24	0	0	0	3	0	0	1
Matrisome-associated	Secreted Factors	EGFL6	EGFL6	0	0	0	0	0	0	0	0	0	0	0	0	0	0	0	0	0	0	21	0	0	0	0	5	0	0	110	0	0	0	0	0
Matrisome-associated	Secreted Factors	EGFL7	EGFL7	0	0	18	60	546	32	0	762	0	0	0	0	22	56	321	96	10	450	182	4	1761	161	1278	0	0	0	2204	0	1816	0	188	276
Matrisome-associated	Secreted Factors	EPGN	EPGN	0	0	0	0	0	0	0	0	0	0	0	0	18	0	0	0	0	0	0	0	0	0	0	0	0	0	0	0	0	0	0	0
Matrisome-associated	Secreted Factors	EREG	EREG	0	0	0	0	0	0	0	0	0	0	0	0	0	0	0	0	0	68	0	0	0	0	0	0	0	0	0	0	0	0	0	0
Matrisome-associated	Secreted Factors	FASLG	FASLG	0	0	0	0	0	0	0	0	0	0	0	0	0	0	0	0	0	0	81	0	0	0	0	0	0	0	11	0	0	0	0	0
Matrisome-associated	Secreted Factors	FGF1	FGF1	0	0	0	0	0	26	0	0	0	266	0	0	0	0	0	2	0	0	118	0	0	0	0	0	0	0	0	0	0	0	0	0
Matrisome-associated	Secreted Factors	FGF2	FGF2	0	0	0	0	0	0	0	0	0	0	0	0	0	0	0	0	0	0	0	0	0	0	157	0	0	0	0	0	0	0	0	0
Matrisome-associated	Secreted Factors	FGF3	FGF3	0	0	0	0	0	0	0	0	0	0	0	0	0	0	0	0	0	0	0	0	0	0	0	0	0	3	0	0	0	0	0	0
Matrisome-associated	Secreted Factors	FGF4	FGF4	0	0	0	0	0	0	56	0	0	0	0	0	0	0	0	0	0	0	0	0	0	0	10	0	0	0	0	0	0	0	0	1
Matrisome-associated	Secreted Factors	FGF5	FGF5	0	0	0	0	0	0	1	0	0	0	0	0	3	30	0	0	0	0	0	0	0	0	0	0	0	0	4	0	0	0	0	0
Matrisome-associated	Secreted Factors	FGF7	FGF7	0	0	1	0	0	0	0	0	0	0	0	0	0	0	0	1	0	0	0	6	0	0	0	0	0	0	1	0	0	0	0	10
Matrisome-associated	Secreted Factors	FGF8	FGF8	0	0	0	0	0	0	0	0	0	0	0	0	0	19	0	0	0	0	1	0	0	0	0	0	0	0	0	0	0	0	0	0
Matrisome-associated	Secreted Factors	FGF9	FGF9	0	0	0	0	1	0	0	0	1	0	0	0	0	0	0	0	0	338	264	0	0	0	1	0	0	0	1	0	0	0	0	0
Matrisome-associated	Secreted Factors	FGF10	FGF10	0	0	0	0	0	0	6	0	1578	0	0	0	0	62	144	3	0	179	128	0	0	0	0	0	0	0	47	0	0	0	166	0
Matrisome-associated	Secreted Factors	FGF11	FGF11	0	0	0	0	0	0	0	0	0	0	0	0	0	0	0	0	0	0	0	0	0	0	0	0	0	0	0	0	0	0	0	0
Matrisome-associated	Secreted Factors	FGF12	FGF12	14	0	34	5	27	35	8	3	0	1	15	264	368	199	158	685	34	143	75	1	139	11	16	261	0	0	219	169	698	0	2	19
Matrisome-associated	Secreted Factors	FGF13	FGF13	1100	135	1475	2988	1869	6757	1613	4037	614	3520	1507	778	161	225	349	61	3604	844	564	57	2904	3921	469	88	1517	0	8837	455	1199	223	0	0
Matrisome-associated	Secreted Factors	FGF14	FGF14	0	584	0	0	0	0	0	1	0	0	40	0	0	0	0	3	0	0	250	0	0	4342	12	0	0	0	0	6	0	0	0	21
Matrisome-associated	Secreted Factors	FGF16	FGF16	0	0	0	0	0	0	0	0	0	0	0	0	0	0	0	0	0	57	2	0	0	0	0	0	0	0	56	0	0	0	0	0
Matrisome-associated	Secreted Factors	FGF18	FGF18	0	0	0	0	0	22	0	0	13	0	0	0	0	2	0	0	3	89	100	0	0	0	0	0	0	0	5	0	0	0	62	0
Matrisome-associated	Secreted Factors	FGF19	FGF19	0	0	0	0	0	1	3	3	805	24	1	30	0	8	1	15	0	4	3	0	1	2	1	1	3	0	4	24	144	0	0	1
Matrisome-associated	Secreted Factors	FGF20	FGF20	0	0	0	0	0	46	0	0	0	0	0	0	0	0	0	9	0	44	0	0	0	0	0	0	5	0	0	0	0	0	0	0
Matrisome-associated	Secreted Factors	FGF22	FGF22	0	0	0	0	0	0	0	0	0	0	0	0	0	0	0	0	0	21	0	10	0	0	0	0	0	0	0	0	0	0	0	0
Matrisome-associated	Secreted Factors	FGF23	FGF23	0	0	0	0	0	0	0	0	0	0	0	0	0	0	0	0	0	0	0	0	0	0	2	0	0	0	1	0	0	0	0	0
Matrisome-associated	Secreted Factors	FGFBP1	FGFBP1	0	0	0	0	0	0	0	0	0	0	0	0	0	0	149	23	65	0	64	0	0	0	230	0	46	0	0	0	0	0	0	0
Matrisome-associated	Secreted Factors	FGFBP2	FGFBP2	0	0	42	0	0	4	8	0	0	45	0	14	74	13	0	8	0	277	53	0	0	0	0	0	0	0	40	1	0	0	0	0
Matrisome-associated	Secreted Factors	FGFBP3	FGFBP3	0	0	0	0	0	0	0	0	0	0	0	0	0	0	0	9	0	0	0	0	0	0	0	1	80	0	1	0	0	0	0	0
Matrisome-associated	Secreted Factors	FIGF	FIGF	0	0	0	0	0	0	0	0	0	0	0	0	0	0	0	0	0	0	0	0	0	0	0	0	0	0	0	0	0	0	0	0
Matrisome-associated	Secreted Factors	FRZB	FRZB	3908	2146	8067	15818	21369	23809	3562	12744	3708	5052	0	2531	3642	3262	1841	9217	29715	20451	15822	1566	25088	22142	17750	20254	9316	95	15347	839	9754	18289	19441	5631
Matrisome-associated	Secreted Factors	FST	FST	0	0	5	0	0	115	0	64	15	17	0	0	0	0	0	0	0	0	0	0	2101	10	0	0	0	0	1	0	0	5	0	1
Matrisome-associated	Secreted Factors	FSTL1	FSTL1	76	0	289	5	0	111	74	342	1759	556	0	677	272	240	397	471	2024	1026	255	0	703	1215	691	3109	1129	0	472	0	1194	13	8	3
Matrisome-associated	Secreted Factors	FSTL3	FSTL3	0	0	0	0	0	0	0	0	0	0	0	0	0	0	0	0	0	29	0	0	0	0	0	0	0	0	0	0	0	0	0	0
Matrisome-associated	Secreted Factors	GDF1	GDF1	60	0	43	228	259	306	954	316	0	0	0	29	0	192	66	242	22	315	9	0	267	35	0	0	0	0	146	0	1	0	0	53
Matrisome-associated	Secreted Factors	GDF2	GDF2	0	0	0	0	0	0	0	0	0	0	0	1	1	0	0	3	0	0	21	0	10	0	0	0	0	0	0	0	0	0	0	0
Matrisome-associated	Secreted Factors	GDF5	GDF5	0	0	0	0	0	0	0	0	0	0	0	0	0	0	0	41	0	0	0	16	0	0	0	0	0	0	19	0	0	87	0	0
Matrisome-associated	Secreted Factors	GDF6	GDF6	0	0	0	0	0	0	0	0	0	0	0	0	0	0	0	87	0	14	0	0	0	0	0	0	1	0	0	0	0	0	0	0
Matrisome-associated	Secreted Factors	GDF7	GDF7	0	0	0	0	0	0	0	0	0	0	0	0	3	5	1	16	0	1	27	0	0	6	0	0	6	0	0	0	219	1048	0	13
Matrisome-associated	Secreted Factors	GDF10	GDF10	0	0	23	0	0	0	0	0	0	0	0	0	0	0	0	1	0	0	0	0	0	0	0	0	0	58	0	0	0	0	0	1
Matrisome-associated	Secreted Factors	GDF11	GDF11	0	0	0	0	0	0	713	0	0	0	0	0	6	1	0	5	0	14	83	0	0	0	0	65	0	0	0	0	0	0	0	0
Matrisome-associated	Secreted Factors	GDF15	GDF15	0	0	0	22	8	0	0	1	0	6	0	16	0	5	0	0	0	28	8	0	0	0	0	0	0	0	0	10	0	0	0	0
Matrisome-associated	Secreted Factors	GDNF	GDNF	1	1	0	0	0	2	1	0	1	437	0	0	0	6	0	1	10	113	425	0	46	0	2	0	0	0	0	0	0	0	1	0
Matrisome-associated	Secreted Factors	HBEGF	HBEGF	5	29	289	546	172	56	0	333	2076	397	65	762	91	69	48	304	358	429	1090	270	20	650	1	13	516	0	101	194	24	217	87	7
Matrisome-associated	Secreted Factors	HCFC2	HCFC2	193	47	2037	1239	10	4733	1313	3035	129	6201	1334	16	578	738	357	547	5573	2369	2805	978	2327	35	408	4982	14	9	383	2301	2816	0	3806	625
Matrisome-associated	Secreted Factors	HGF	HGF	0	0	0	0	0	0	0	0	0	0	0	14	0	0	0	2	0	0	1	1	0	0	0	0	30	24	2	0	0	0	0	0
Matrisome-associated	Secreted Factors	HGFAC	HGFAC	0	0	6	0	1075	0	1863	0	0	0	0	0	18	131	0	0	0	1995	1367	0	0	0	0	0	0	0	0	14	0	0	0	0
Matrisome-associated	Secreted Factors	HHIP	HHIP	0	770	490	3798	8	1893	5180	1214	6725	987	446	4	28	154	144	30	8374	1050	57	7166	2738	3247	774	340	1	8	3521	1580	2	0	4373	44
Matrisome-associated	Secreted Factors	IFNG	IFNG	0	0	0	0	0	0	0	0	0	0	0	0	0	0	0	0	0	0	0	0	0	0	0	0	0	0	0	0	0	0	0	0
Matrisome-associated	Secreted Factors	IGF1	IGF1	0	0	0	20	0	30	0	0	0	0	0	0	0	0	0	21	22	0	0	0	0	0	1	0	4	42	0	22	4	0	0	1
Matrisome-associated	Secreted Factors	IGF2	IGF2	42	0	1	29	0	239	1062	0	0	5	6	18	310	745	178	585	564	233	240	1	27	69	34	53	3	0	619	32	12	0	0	1
Matrisome-associated	Secreted Factors	IHH	IHH	0	0	0	0	0	0	0	0	156	0	0	0	57	189	52	104	12	97	262	138	0	0	0	30	4	425	0	0	0	0	2	0
Matrisome-associated	Secreted Factors	IL6	IL6	0	0	0	0	0	0	0	0	0	0	0	0	0	0	0	0	0	0	0	0	0	29	0	0	0	16	0	0	0	0	0	0
Matrisome-associated	Secreted Factors	IL10	IL10	0	0	0	0	0	0	0	0	0	0	0	0	0	0	0	0	0	0	0	0	0	0	0	0	0	7	16	0	0	0	0	0
Matrisome-associated	Secreted Factors	IL11	IL11	0	0	0	0	0	0	0	0	0	0	8	0	3	11	0	26	57	38	1	18	0	4	1	10	0	0	16	0	21	184	0	0
Matrisome-associated	Secreted Factors	IL12A	IL12A	0	0	0	0	0	0	0	0	39	0	0	0	0	0	0	0	0	0	0	0	0	0	0	0	15	0	0	0	0	0	0	0
Matrisome-associated	Secreted Factors	IL12B	IL12B	0	0	282	0	0	0	0	0	0	0	0	0	0	28	8	0	139	0	31	0	0	0	0	0	5	0	1	0	0	24	0	0
Matrisome-associated	Secreted Factors	IL15	IL15	0	28	0	0	0	0	0	0	0	0	0	0	30	0	0	0	0	0	0	2	1	0	0	0	0	0	0	0	0	0	0	0
Matrisome-associated	Secreted Factors	IL16	IL16	0	0	0	0	0	0	0	0	0	0	0	7	0	11	0	0	0	0	6	0	0	0	0	0	6	0	0	0	0	0	0	101
Matrisome-associated	Secreted Factors	IL17B	IL17B	0	0	0	0	0	0	0	0	0	0	0	0	0	0	0	0	0	0	0	0	0	0	0	0	0	0	0	0	0	0	0	0
Matrisome-associated	Secreted Factors	IL17C	IL17C	0	0	0	0	0	0	0	0	0	0	0	0	0	0	0	0	0	0	0	0	0	0	0	0	0	0	0	0	0	0	0	0
Matrisome-associated	Secreted Factors	IL17D	IL17D	0	0	3	0	0	0	0	549	0	0	0	0	0	5	0	30	0	0	2	0	4	0	0	0	12	0	1	0	0	0	0	1
Matrisome-associated	Secreted Factors	IL18	IL18	0	0	0	0	0	0	0	0	1578	0	0	0	0	0	0	20	0	0	0	0	0	0	0	1	0	0	0	0	0	0	0	0
Matrisome-associated	Secreted Factors	IL22	IL22	0	0	0	0	0	0	0	0	0	0	0	0	0	0	0	0	0	0	0	0	0	0	0	0	0	0	0	0	0	0	0	0
Matrisome-associated	Secreted Factors	IL23A	IL23A	0	0	0	0	0	0	0	0	0	0	0	0	0	0	0	0	0	0	0	0	0	0	0	0	0	0	0	0	0	0	0	0
Matrisome-associated	Secreted Factors	IL26	IL26	0	0	0	0	0	0	0	0	0	0	0	0	0	0	0	0	0	1	0	0	0	0	0	0	0	0	0	0	0	0	0	0
Matrisome-associated	Secreted Factors	IL34	IL34	0	177	27	251	0	0	0	2	0	17	0	12	97	52	25	186	0	438	480	0	54	250	380	1019	0	2289	1	0	2370	0	0	0
Matrisome-associated	Secreted Factors	INHA	INHA	0	0	38	9	7	16	255	28	0	0	0	0	17	0	56	1	0	242	40	0	0	0	0	0	0	0	0	0	0	0	0	0
Matrisome-associated	Secreted Factors	INHBA	INHBA	0	0	0	0	0	1	0	1	0	3	0	0	0	1	0	3	0	0	0	0	0	0	1	10	12	0	2	0	0	0	1	1
Matrisome-associated	Secreted Factors	INHBB	INHBB	0	1223	42	285	4	0	1883	3	0	2	1	0	276	28	0	227	435	187	30	0	2185	0	1	5999	1359	0	1	0	0	0	0	1246
Matrisome-associated	Secreted Factors	INS	INS	0	0	0	0	0	0	0	0	1	0	0	0	0	0	0	0	0	0	0	0	0	0	0	0	0	0	0	1	3004	0	0	0
Matrisome-associated	Secreted Factors	INSL5	INSL5	0	124	0	0	0	0	0	0	0	0	0	0	0	4	0	0	0	0	46	0	0	0	467	0	0	0	0	0	1	0	0	0
Matrisome-associated	Secreted Factors	ISM1	ISM1	40	74	0	1009	92	323	13	2075	0	231	0	4434	487	372	174	318	940	64	704	0	7501	0	0	9288	3	0	188	76	26	0	3	0
Matrisome-associated	Secreted Factors	ISM2	ISM2	885	322	0	0	0	100	0	0	0	1	0	1	109	1	253	36	27	534	597	0	2	70	0	4	1515	1	0	98	305	0	8	0
Matrisome-associated	Secreted Factors	KITLG	KITLG	114	0	37	0	0	0	0	0	0	0	0	0	29	128	125	54	0	925	1297	96	0	0	0	0	2	0	0	0	0	218	0	0
Matrisome-associated	Secreted Factors	LEFTY1	LEFTY1	0	0	0	0	0	0	0	22	0	0	0	0	0	0	0	0	0	0	0	0	0	0	0	0	0	0	0	0	0	0	0	0
Matrisome-associated	Secreted Factors	LIF	LIF	0	0	0	0	0	1	0	0	0	0	0	0	0	0	0	0	0	0	0	0	0	0	0	0	0	39	0	0	236	0	0	0
Matrisome-associated	Secreted Factors	MDK	MDK	3507	2211	5391	3762	30504	6590	12041	10906	6227	4147	1207	4247	4036	5610	7074	20218	12461	26009	12878	3705	15229	18335	16623	22257	17286	542	50060	2232	8470	2897	7740	1322
Matrisome-associated	Secreted Factors	MEGF6	MEGF6	1	0	0	21	0	50	0	0	6	0	0	728	2	8	69	36	196	91	130	0	19	0	1436	616	146	1	0	0	2	0	0	0
Matrisome-associated	Secreted Factors	MEGF9	MEGF9	0	8	2	1915	41	1896	83	327	2052	0	530	27	1010	817	504	552	2927	4497	6389	0	732	63	285	0	627	9594	8	0	6	7628	626	3656
Matrisome-associated	Secreted Factors	MEGF10	MEGF10	0	0	0	0	0	0	0	0	0	0	0	0	0	0	0	10	0	19	285	0	0	0	0	5	11	0	0	0	0	0	0	0
Matrisome-associated	Secreted Factors	MEGF11	MEGF11	8	1	528	3856	1	280	69	174	2164	18	0	8	400	336	31	328	4475	395	1394	0	752	0	1508	40	1764	0	480	269	0	5	0	178
Matrisome-associated	Secreted Factors	MST1	MST1	33	0	12	132	1216	52	0	0	0	138	0	1801	2208	1027	479	1144	26	421	659	0	0	0	1077	0	3	0	0	0	781	0	0	4517
Matrisome-associated	Secreted Factors	MSTN	MSTN	0	0	0	0	0	0	0	0	0	0	0	0	0	0	0	0	0	0	0	0	0	0	0	0	12	0	0	0	0	0	0	0
Matrisome-associated	Secreted Factors	NGF	NGF	0	0	0	0	0	0	0	0	0	0	0	347	0	0	0	47	0	0	8	0	0	0	0	0	0	0	0	410	0	0	0	0
Matrisome-associated	Secreted Factors	NRG1	NRG1	0	2	1	0	0	1	2	127	2	1	1	2	24	73	461	9	450	4	94	0	117	0	0	0	2	35	2743	0	0	0	0	100
Matrisome-associated	Secreted Factors	NRG2	NRG2	0	0	0	0	3	4	1	1	0	0	0	8	0	0	1	1	0	0	9	0	2	1	15	0	1	0	1	4	1	2	0	0
Matrisome-associated	Secreted Factors	NRG3	NRG3	188	0	584	640	1128	2643	1746	5432	1651	808	0	1748	159	283	107	227	330	2310	1920	21	5620	2637	4697	5541	830	1011	3084	756	1	0	73	2771
Matrisome-associated	Secreted Factors	NRG4	NRG4	835	0	348	308	612	197	272	4124	2337	27	0	181	736	165	196	516	918	1810	2262	0	11427	162	1588	931	3364	0	6129	0	95	0	24	1718
Matrisome-associated	Secreted Factors	NRTN	NRTN	1	1	2	4	1	1	715	5	18	2	0	1	2	3	229	4	2	9	13	0	12	1	4	2	5	4	7	49	9	9	12	7
Matrisome-associated	Secreted Factors	NTF3	NTF3	0	0	0	0	0	0	0	0	0	0	0	0	0	0	0	0	0	0	0	0	0	0	0	0	0	0	0	0	0	0	0	0
Matrisome-associated	Secreted Factors	PDGFA	PDGFA	5856	508	3577	3028	10689	2353	19237	14751	873	780	78	5169	2531	3236	1561	1972	23962	7845	5645	14939	11461	14260	1838	4924	40629	15778	1923	1830	14	1	2075	1581
Matrisome-associated	Secreted Factors	PDGFB	PDGFB	0	0	339	0	0	0	0	0	0	0	0	0	2	36	0	12	1909	3	26	0	0	604	0	153	11	0	0	0	0	0	0	0
Matrisome-associated	Secreted Factors	PDGFC	PDGFC	10	39	580	15	9	2790	291	127	15	497	11	1430	64	412	42	82	2948	1236	805	1	2139	200	7	712	43	19	61	29	41	3	208	98
Matrisome-associated	Secreted Factors	PDGFD	PDGFD	0	0	0	0	1	0	0	68	0	0	0	118	8	15	2	0	0	260	315	0	0	0	0	2	0	0	823	0	0	0	0	0
Matrisome-associated	Secreted Factors	PGF	PGF	0	0	0	0	1966	355	0	4	0	0	0	0	79	119	1239	327	705	818	349	0	90	0	0	0	1931	1343	14	0	187	0	19	0
Matrisome-associated	Secreted Factors	PIK3IP1	PIK3IP1	290	0	1115	386	1124	2462	68	1397	119	1252	0	867	374	443	466	498	3416	3144	2205	16	3711	3180	3323	5026	3234	0	5540	2240	8157	223	464	1405
Matrisome-associated	Secreted Factors	PRL	PRL	0	0	0	0	0	0	0	0	0	0	0	0	0	0	0	0	0	0	0	0	0	0	0	0	0	0	0	0	0	0	0	0
Matrisome-associated	Secreted Factors	PTN	PTN	179	0	0	0	0	0	4485	3	3220	168	0	0	1222	280	1662	1107	706	6531	6260	0	0	0	0	0	979	4969	408	689	0	1	0	8
Matrisome-associated	Secreted Factors	S100A1	S100A1	0	0	0	0	0	0	0	0	0	0	0	0	0	0	0	1	0	0	0	0	9	14	0	0	0	0	0	0	0	0	0	0
Matrisome-associated	Secreted Factors	S100A4	LOC107324373	0	0	0	2	0	0	0	60	158	0	0	0	0	0	17	0	0	0	27	0	0	0	0	0	0	0	0	290	0	0	0	0
Matrisome-associated	Secreted Factors	S100A10	S100A10	39	1	3	121	331	55	481	123	1	7	0	2	189	262	229	561	90	743	227	12	180	135	42	439	410	484	649	106	206	10	103	601
Matrisome-associated	Secreted Factors	S100A11	S100A11	0	7	21	0	2	2	0	227	0	0	1	7	486	466	448	706	115	1216	138	1	0	860	356	1	736	864	111	0	923	0	0	0
Matrisome-associated	Secreted Factors	S100A16	S100A16	0	0	0	0	0	0	0	0	0	0	0	0	0	0	0	0	0	0	0	0	0	0	0	0	0	0	0	0	0	0	0	0
Matrisome-associated	Secreted Factors	S100B	S100B	0	0	1	0	0	0	0	0	0	0	0	0	0	0	0	0	0	0	0	0	0	0	0	0	0	0	0	0	0	0	30	0
Matrisome-associated	Secreted Factors	S100Z	S100Z	0	0	4	0	0	0	0	0	0	0	0	0	0	0	0	0	0	0	1	0	0	0	13	0	0	0	0	0	0	0	0	0
Matrisome-associated	Secreted Factors	SCUBE1	S1PR1	0	16	0	0	0	0	0	231	237	21	0	31	0	17	4	199	0	108	0	0	0	0	0	125	0	67	0	0	0	0	46	0
Matrisome-associated	Secreted Factors	SCUBE2	S1PR2	0	0	10	0	0	30	1106	40	0	0	0	4	31	338	1	645	85	60	0	0	0	0	0	0	46	0	0	0	23	0	0	0
Matrisome-associated	Secreted Factors	SCUBE3	S1PR3	3466	0	825	1349	0	8	0	0	0	1256	0	0	157	90	0	7	26	1273	591	0	1116	0	33	119	149	0	66	0	0	0	0	529
Matrisome-associated	Secreted Factors	SFRP1	SFRP1	29	3139	287	611	145	1131	257	1691	6818	3241	6	2015	393	484	768	396	3943	3528	3876	1	757	0	39	1	0	1716	6514	320	1178	1547	0	5218
Matrisome-associated	Secreted Factors	SFRP2	SFRP2	424	112	453	4420	3758	2484	4497	378	1456	894	0	196	94	33	18	45	3930	576	350	115	2659	7425	2394	4162	3	0	191	0	1621	566	18	162
Matrisome-associated	Secreted Factors	SFRP4	SFRP4	0	0	2	0	0	0	85	222	3	313	28	444	1	40	2	7	261	180	21	0	0	0	4	604	0	0	16	0	0	0	686	0
Matrisome-associated	Secreted Factors	SFRP5	SFRP5	0	0	0	0	0	0	10	0	0	0	0	0	0	0	0	0	0	20	0	0	0	0	0	0	0	0	0	0	0	0	0	0
Matrisome-associated	Secreted Factors	SHH	SHH	0	0	0	0	0	0	0	0	0	0	0	0	0	9	0	215	0	71	20	0	1	0	0	0	0	1	0	0	0	0	0	0
Matrisome-associated	Secreted Factors	TCHH	TCHH	0	0	0	0	0	0	0	0	24	0	0	0	0	0	0	0	0	0	0	0	0	0	190	0	0	0	0	0	0	0	0	0
Matrisome-associated	Secreted Factors	TGFA	TGFA	0	0	0	0	0	0	0	0	0	0	0	0	0	0	0	198	0	0	1	0	0	0	0	0	0	0	0	0	0	0	0	0
Matrisome-associated	Secreted Factors	TGFB1	TGFB1	0	0	0	0	0	0	0	0	0	0	0	0	0	0	0	0	0	0	0	0	0	0	0	0	17	0	1	0	0	0	0	0
Matrisome-associated	Secreted Factors	TGFB2	TGFB2	487	934	286	0	459	1483	4712	935	2060	53	0	5445	3305	2677	2520	3659	6493	5813	6436	7	4315	134	1735	98	4985	3684	1392	3020	1	0	42	1932
Matrisome-associated	Secreted Factors	TGFB3	TGFB3	79	25	0	6	486	122	36	163	1	5	0	0	339	256	288	992	90	1280	396	1	17	39	1522	81	0	0	1705	0	26	0	0	0
Matrisome-associated	Secreted Factors	THPO	THPO	0	0	0	0	0	0	0	0	0	0	0	0	0	0	0	0	0	97	0	0	0	0	0	0	0	0	0	0	1157	0	0	0
Matrisome-associated	Secreted Factors	TNFSF4	TNFSF4	0	0	0	0	0	0	0	0	0	0	0	0	0	0	0	0	0	8	0	0	0	0	0	0	0	0	0	0	0	0	0	0
Matrisome-associated	Secreted Factors	TNFSF8	TNFSF8	0	0	0	0	0	0	1	0	0	191	0	0	0	16	0	0	563	0	6	0	0	0	2	5497	3	0	0	0	979	0	0	0
Matrisome-associated	Secreted Factors	TNFSF10	TNFSF10	2561	1828	1310	710	1584	4909	3474	3523	3086	2413	741	450	832	1091	2879	1236	7442	8033	8171	419	11154	4904	8805	9658	7985	427	18418	725	19410	1049	4000	6354
Matrisome-associated	Secreted Factors	TNFSF11	TNFSF11	0	0	0	0	0	0	0	0	0	0	0	0	0	0	0	0	0	0	0	0	0	0	0	0	2	0	0	0	0	0	0	0
Matrisome-associated	Secreted Factors	TNFSF13B	TNFSF13B	1	150	6	3	11	60	35	54	38	26	0	28	0	26	6	5	42	7	29	5	4	10	3473	1	5	11	11	1	20	2	2	20
Matrisome-associated	Secreted Factors	TNFSF15	TNFSF15	0	0	0	0	0	61	0	0	331	0	0	409	0	84	0	0	0	0	395	0	0	0	1	0	92	0	6	42	0	0	0	3783
Matrisome-associated	Secreted Factors	TPO	TPO	0	0	0	0	0	0	0	0	0	0	0	11	0	61	0	0	0	0	1	0	0	0	0	0	2	1	0	0	0	0	0	0
Matrisome-associated	Secreted Factors	VEGFA	VEGFA	907	0	0	0	1	28	0	0	0	1	0	0	582	116	835	203	699	1782	2290	2156	0	0	0	1	92	1	0	133	3	6	0	1
Matrisome-associated	Secreted Factors	VEGFC	VEGFC	31	0	1	1763	0	1	1134	0	0	351	0	101	17	14	3	60	1	788	279	0	0	0	2478	0	0	0	1715	2	532	0	3	0
Matrisome-associated	Secreted Factors	VWC2	VWC2	3	0	1198	0	647	188	40	0	0	10	0	0	174	0	0	0	388	541	155	0	1425	63	0	0	0	0	88	0	1376	0	0	0
Matrisome-associated	Secreted Factors	VWC2L	VWC2L	0	0	0	393	0	1	0	0	0	0	5	0	77	25	100	313	412	3	18	0	0	0	0	0	12	0	0	51	0	0	66	0
Matrisome-associated	Secreted Factors	WFIKKN1	WFIKKN1	0	0	0	0	0	0	0	0	0	0	0	0	1	0	1	1	0	108	55	0	0	0	0	0	0	0	0	0	0	0	0	0
Matrisome-associated	Secreted Factors	WFIKKN2	WFIKKN2	0	0	241	211	0	24	0	0	935	832	0	1	0	4	0	0	0	0	0	0	0	0	0	0	0	0	0	0	0	1	0	0
Matrisome-associated	Secreted Factors	WIF1	WIF1	0	0	0	0	0	0	0	0	0	15	0	0	7	0	0	0	0	119	0	0	0	0	0	0	0	92	181	78	0	0	6	0
Matrisome-associated	Secreted Factors	WNT1	WNT1	0	0	0	0	0	0	579	0	0	0	0	34	0	0	0	12	0	0	0	0	0	1	0	0	0	0	0	0	0	0	0	0
Matrisome-associated	Secreted Factors	WNT2	WNT2	0	0	0	0	0	0	0	0	0	0	0	0	0	0	0	0	0	0	0	0	0	0	0	0	0	0	0	0	0	0	0	0
Matrisome-associated	Secreted Factors	WNT2B	WNT2B	0	0	0	0	0	0	0	0	0	0	0	0	0	0	0	0	0	0	0	0	0	0	0	0	0	0	0	0	0	0	0	0
Matrisome-associated	Secreted Factors	WNT3	WNT3	1	1	3	2	2	11	2	5	2	8	0	5	0	0	0	11	8	0	2	0	1	3	1	2	1	0	2	0	16	5	1	0
Matrisome-associated	Secreted Factors	WNT3A	WNT3A	0	0	0	0	0	0	0	0	0	0	0	0	1	28	0	3	0	42	0	0	0	0	0	0	0	0	0	0	0	0	0	29
Matrisome-associated	Secreted Factors	WNT4	WNT4	101	2	266	2	3549	0	1507	724	1	5	0	206	622	181	3265	4012	68	3112	757	7003	0	0	34	14	2925	788	23	0	1	3	1	0
Matrisome-associated	Secreted Factors	WNT5A	WNT5A	3	2	2	414	247	168	1	1	18	1	0	19	309	70	1124	1249	7046	1554	1058	6798	45	2	1773	0	599	1964	920	17	3	0	1209	13
Matrisome-associated	Secreted Factors	WNT5B	WNT5B	8	898	3015	1085	695	1164	874	975	16	594	152	2326	181	636	120	531	558	527	397	0	472	171	3576	81	0	708	1228	103	913	611	0	10
Matrisome-associated	Secreted Factors	WNT6	WNT6	0	0	0	0	0	0	0	0	0	0	0	0	21	0	162	388	0	56	34	0	0	0	0	0	0	0	0	0	0	0	0	0
Matrisome-associated	Secreted Factors	WNT7A	WNT7A	0	0	0	0	0	0	0	0	0	0	0	0	0	0	0	0	0	69	0	0	0	0	0	0	0	0	6	8	10	0	0	0
Matrisome-associated	Secreted Factors	WNT7B	WNT7B	0	0	0	0	0	0	0	0	0	0	0	0	0	0	0	26	0	1	0	0	0	0	0	0	8	0	4	0	0	0	0	0
Matrisome-associated	Secreted Factors	WNT8A	WNT8A	0	0	0	0	0	0	0	0	0	0	0	0	0	0	0	0	0	0	70	0	0	0	0	0	2	0	0	0	0	0	0	0
Matrisome-associated	Secreted Factors	WNT8B	WNT8B	0	0	0	0	0	0	0	0	0	0	0	0	0	0	0	0	0	0	0	0	0	0	0	0	0	0	0	0	0	0	0	0
Matrisome-associated	Secreted Factors	WNT9A	WNT9A	1356	2	5215	0	5586	256	364	1193	491	0	0	800	136	262	274	97	1074	2019	1670	0	0	0	7542	1434	1911	20	3819	0	0	0	0	5141
Matrisome-associated	Secreted Factors	WNT9B	WNT9B	430	0	0	0	0	0	0	0	0	44	0	0	137	0	27	59	0	1216	429	2571	250	0	8	0	0	100	66	8	750	5	22	0
Matrisome-associated	Secreted Factors	WNT10A	WNT10A	0	0	0	0	0	0	0	0	0	0	0	0	10	0	0	0	0	0	0	0	0	0	0	0	0	0	0	0	0	0	0	0
Matrisome-associated	Secreted Factors	WNT11	WNT11	0	0	0	0	0	0	0	0	0	0	0	0	115	65	429	214	0	1242	1071	611	0	0	0	7	5	0	0	88	0	0	0	0
Matrisome-associated	Secreted Factors	WNT16	WNT16	0	0	0	0	0	0	0	0	0	0	0	0	0	0	27	1	0	0	28	0	0	0	0	0	0	0	0	0	0	0	0	0
Matrisome-associated	Secreted Factors	ZFP91	ZFP91	1500	823	611	109	800	1401	2972	1127	2899	1087	6	2	1272	6229	1521	4375	139	1905	851	378	1556	1922	3188	9989	1114	5205	7436	1209	1922	0	13153	7252
